# Supplementary material for: Drought drives selection for earlier flowering, while pollinators drive selection for larger flowers in annual Brassica rapa
Source: AoB Plants. 2025 Jan 8;17(1):plae070. doi: 10.1093/aobpla/plae070 (PMC11758195; doi:10.1093/aobpla/plae070)
Supplement: plae070_suppl_Supplementary_Materials [file plae070_suppl_supplementary_materials.zip]

Archive with 1 entries (1 files):
- plae070_suppl_Supplementary_Materials.csv
