# Supplementary material for: Drought drives selection for earlier flowering, while pollinators drive selection for larger flowers in annual Brassica rapa
Source: AoB Plants. 2025 Jan 8;17(1):plae070. doi: 10.1093/aobpla/plae070 (PMC11758195; doi:10.1093/aobpla/plae070)
Supplement: plae070_suppl_Supplementary_Materials [file plae070_suppl_supplementary_materials.zip › plae070_suppl_Supplementary_Materials.csv]

Block	Pollinator	Water	Treatment	Sample	Planting.date	First.flw.date	FFDjulian	DaysToFlw	Height	Display	Moisture	Petal.length1	Petal.length2	Petal.length3	Diameter1	Diameter2	Diameter3	Stamens1	Stamens2	Stamens3	Pistel1	Pistel2	Pistel3	Plength.mean	Diameter.mean	Stamens.mean	Pistel.mean	Herkogamy	NctrFlowers	NctrLength	Nctrvol.per.flw	Seeds	Pods	Seeds.per.fruit	Dry.mass
1	Hand	Dry	DH	DH6	166	8/7/2021	190	24	18.6	11	28.6	2.79	1.57	1.18	10.86	8.59	NA	5.85	4.68	NA	6.29	5.34	NA	1.846666667	9.725	5.265	5.815	0.55	2	1.32	0.020625	49	6	8.166666667	7.467
1	Hand	Dry	DH	DH7	166	7/7/2021	189	23	16.2	10	17.2	3.56	2.8	1.12	11.25	11.8	10.92	4.69	5.08	5.7	6.96	5.81	6.08	2.493333333	11.32333333	5.156666667	6.283333333	1.126666667	4	13.17	0.102890625	46	4	11.5	7.382
1	Hand	Dry	DH	DH3	166	7/7/2021	189	23	16.2	10	19	5.06	5.08	3.8	8.42	9.7	8.8	4.58	5.8	5.14	5.02	5.99	5.8	4.646666667	8.973333333	5.173333333	5.603333333	0.43	2	1.18	0.0184375	0	5	0	7.444
1	Hand	Dry	DH	DH8	166	7/7/2021	189	23	19.9	9	17.9	6.27	5.33	4.61	11.85	12.9	11.46	7.74	5.93	5.94	8.02	7.67	5.9	5.403333333	12.07	6.536666667	7.196666667	0.66	3	3.27	0.0340625	53	7	7.571428571	7.446
1	Hand	Dry	DH	DH12	166	3/7/2021	185	19	19.6	9	23.8	3.58	3.87	3.88	8.9	9.8	7.42	4.57	4.41	4.17	2.08	6.89	7.91	3.776666667	8.706666667	4.383333333	5.626666667	1.243333333	4	1.18	0.00921875	0	7	0	7.524
1	Hand	Dry	DH	DH14	166	6/7/2021	188	22	18.5	9	17.4	3.47	3.32	NA	7	7.14	NA	3.73	3.89	NA	5.73	5.29	NA	3.395	7.07	3.81	5.51	1.7	2	4.47	0.06984375	64	7	9.142857143	7.449
1	Hand	Dry	DH	DH9	166	7/7/2021	189	23	17.1	8	13	6.48	NA	NA	12.1	NA	NA	4.58	NA	NA	7.23	NA	NA	6.48	12.1	4.58	7.23	2.65	4	3.18	0.02484375	33	6	5.5	7.353
1	Hand	Dry	DH	DH11	166	3/7/2021	185	19	16.2	8	29.4	3.19	3.83	3.14	6.79	7.45	5.29	2.82	3.05	3.65	2.78	5.39	4.81	3.386666667	6.51	3.173333333	4.326666667	1.153333333	3	3.04	0.031666667	116	12	9.666666667	7.471
1	Hand	Dry	DH	DH4	166	7/7/2021	189	23	16.3	8	17	3.48	2.39	3	10.38	8.4	12.6	5.71	6.04	4.71	7.94	6.78	8.09	2.956666667	10.46	5.486666667	7.603333333	2.116666667	3	0.91	0.009479167	101	9	11.22222222	7.431
1	Hand	Dry	DH	DH10	166	7/7/2021	189	23	18	7	27.7	2.53	NA	NA	7.16	NA	NA	2.91	NA	NA	4.27	NA	NA	2.53	7.16	2.91	4.27	1.36	3	7.24	0.075416667	66	8	8.25	7.478
1	Hand	Dry	DH	DH1	166	2/7/2021	184	18	15	7	10.9	3.67	4.42	3.61	9.62	9.33	9.62	4.61	5.24	4.86	6.57	6.72	6.93	3.9	9.523333333	4.903333333	6.74	1.836666667	2	0.71	0.01109375	60	5	12	7.455
1	Hand	Dry	DH	DH5	166	3/7/2021	185	19	17.6	7	28.6	4.3	4.22	5	9.25	11.13	10.83	6.22	6.4	4.57	6.87	7.09	3.63	4.506666667	10.40333333	5.73	5.863333333	0.133333333	3	1.01	0.010520833	50	6	8.333333333	7.34
1	Hand	Dry	DH	DH2	166	7/7/2021	189	23	18	6	20.4	5.02	5.09	3.9	8.43	9.28	7.84	4.59	5.89	5.04	5.77	6.75	6.89	4.67	8.516666667	5.173333333	6.47	1.296666667	3	2.08	0.021666667	25	3	8.333333333	7.349
1	Hand	Dry	DH	DH17	166	NA	NA	NA	NA	NA	NA	NA	NA	NA	NA	NA	NA	NA	NA	NA	NA	NA	NA	NA	NA	NA	NA	NA	2	3.64	0.056875	29	6	4.833333333	7.41
1	Hand	Dry	DH	DH15	166	NA	NA	NA	NA	NA	NA	NA	NA	NA	NA	NA	NA	NA	NA	NA	NA	NA	NA	NA	NA	NA	NA	NA	2	3.1	0.0484375	19	9	2.111111111	7.368
1	Hand	Dry	DH	DH13	166	NA	NA	NA	NA	NA	NA	NA	NA	NA	NA	NA	NA	NA	NA	NA	NA	NA	NA	NA	NA	NA	NA	NA	2	1.1	0.0171875	83	6	13.83333333	7.408
1	Hand	Dry	DH	DH19	166	NA	NA	NA	NA	NA	NA	NA	NA	NA	NA	NA	NA	NA	NA	NA	NA	NA	NA	NA	NA	NA	NA	NA	4	5.02	0.03921875	46	5	9.2	7.25
1	Hand	Dry	DH	DH18	166	3/7/2021	185	19	16.6	NA	24.7	5.27	4.44	4.85	11.41	9.19	9.88	4.93	6.5	6.62	5.15	9.25	9.99	4.853333333	10.16	6.016666667	8.13	2.113333333	3	4.52	0.047083333	70	12	5.833333333	7.452
1	Hand	Dry	DH	DH16	166	8/7/2021	190	24	NA	NA	NA	2.5	3.07	2.78	7.85	6.96	7.12	7.04	4.3	3.83	7.75	7.88	6.47	2.783333333	7.31	5.056666667	7.366666667	2.31	2	1.5	0.0234375	21	1	21	7.425
1	Hand	Dry	DH	DH20	166	NA	NA	NA	NA	NA	NA	NA	NA	NA	NA	NA	NA	NA	NA	NA	NA	NA	NA	NA	NA	NA	NA	NA	NA	NA	NA	0	0	NA	7.44
1	Open	Dry	DO	DO18	166	2/7/2021	184	18	13	14	20.5	5.2	4.84	5.22	10.34	9.88	11.16	5.74	6.5	6.1	7.12	7.1	9.9	5.086666667	10.46	6.113333333	8.04	1.926666667	5	0.1	0.000625	28	6	4.666666667	7.288
1	Open	Dry	DO	DO8	166	4/7/2021	186	20	17.2	12	19.6	5.02	4.64	5.81	10.98	11.3	12.17	6.13	6.5	5.11	7.33	7.76	7.97	5.156666667	11.48333333	5.913333333	7.686666667	1.773333333	3	4.11	0.0428125	65	4	16.25	7.295
1	Open	Dry	DO	DO3	166	4/7/2021	186	20	14.2	10	22.6	3.78	4.29	4.93	8.42	9.4	10.49	6.75	8.78	4.98	7.8	8.91	8.94	4.333333333	9.436666667	6.836666667	8.55	1.713333333	2	0.65	0.01015625	34	8	4.25	7.307
1	Open	Dry	DO	DO19	166	2/7/2021	184	18	12	9	20.3	5.09	5.06	5.34	11.11	9.44	12.1	5.7	5.76	5.45	8.18	6.69	8.95	5.163333333	10.88333333	5.636666667	7.94	2.303333333	3	2.42	0.025208333	37	5	7.4	7.306
1	Open	Dry	DO	DO9	166	4/7/2021	186	20	13	9	22.8	NA	NA	NA	NA	NA	NA	NA	NA	NA	NA	NA	NA	NA	NA	NA	NA	NA	2	1.8	0.028125	73	7	10.42857143	7.3
1	Open	Dry	DO	DO13	166	4/7/2021	186	20	12.3	9	26.3	3.78	4.89	4.73	10.13	10.42	9.34	5.32	4.95	3.96	6.34	8.56	6.4	4.466666667	9.963333333	4.743333333	7.1	2.356666667	3	0.1	0.001041667	30	5	6	7.305
1	Open	Dry	DO	DO2	166	2/7/2021	184	18	11.5	8	10.8	5.22	4.22	4.19	10.3	9.44	8.48	4.57	4.22	6.12	7.62	5.6	7.53	4.543333333	9.406666667	4.97	6.916666667	1.946666667	3	1.03	0.010729167	21	6	3.5	7.353
1	Open	Dry	DO	DO4	166	2/7/2021	184	18	15.5	7	16.1	5.37	4.57	3.66	9.32	10.78	8.75	5.13	5.85	6.08	8.38	8.49	8.86	4.533333333	9.616666667	5.686666667	8.576666667	2.89	3	1.9	0.019791667	34	2	17	7.445
1	Open	Dry	DO	DO20	166	4/7/2021	186	20	13.8	6	22.8	NA	NA	NA	NA	NA	NA	NA	NA	NA	NA	NA	NA	NA	NA	NA	NA	NA	2	1.07	0.01671875	36	3	12	7.251
1	Open	Dry	DO	DO15	166	4/7/2021	186	20	12.6	5	22.6	4.31	4.84	NA	9.38	12.85	NA	5.17	5.03	NA	5.19	7.78	NA	4.575	11.115	5.1	6.485	1.385	1	3.47	0.1084375	49	3	16.33333333	7.245
1	Open	Dry	DO	DO5	166	6/7/2021	188	22	8.5	5	13.01	4.3	3.64	5.65	13.79	8.31	12.43	6.42	5.11	5.09	9.29	2.21	8.11	4.53	11.51	5.54	6.536666667	0.996666667	2	3.5	0.0546875	23	5	4.6	7.307
1	Open	Dry	DO	DO16	166	6/7/2021	188	22	15.7	5	20.4	3.31	NA	NA	9.03	NA	NA	4.02	NA	NA	7.22	NA	NA	3.31	9.03	4.02	7.22	3.2	1	0.2	0.00625	1	1	1	7.191
1	Open	Dry	DO	DO12	166	8/7/2021	190	24	18.2	4	18.4	NA	NA	NA	NA	NA	NA	NA	NA	NA	NA	NA	NA	NA	NA	NA	NA	NA	3	1.03	0.010729167	41	3	13.66666667	7.311
1	Open	Dry	DO	DO17	166	4/7/2021	186	20	15.2	3	22.5	4.03	2.63	NA	9.54	13.26	NA	4.87	4.7	NA	7.17	6.19	NA	3.33	11.4	4.785	6.68	1.895	3	0.81	0.0084375	1	5	0.2	7.229
1	Open	Dry	DO	DO7	166	6/7/2021	188	22	10.6	2	23.4	NA	NA	NA	NA	NA	NA	NA	NA	NA	NA	NA	NA	NA	NA	NA	NA	NA	2	1.02	0.0159375	8	4	2	7.378
1	Open	Dry	DO	DO14	166	4/7/2021	186	20	12.03	1	24.1	4.82	4.2	4.06	7.92	10.98	8.75	4.65	5.75	5.22	7.63	7.29	8.23	4.36	9.216666667	5.206666667	7.716666667	2.51	2	1.18	0.0184375	0	0	NA	7.275
1	Open	Dry	DO	DO10	166	NA	NA	NA	NA	NA	NA	NA	NA	NA	NA	NA	NA	NA	NA	NA	NA	NA	NA	NA	NA	NA	NA	NA	3	2.47	0.025729167	25	6	4.166666667	7.401
1	Open	Dry	DO	DO1	166	9/7/2021	191	25	NA	NA	NA	NA	NA	NA	NA	NA	NA	NA	NA	NA	NA	NA	NA	NA	NA	NA	NA	NA	2	3.41	0.05328125	52	7	7.428571429	7.453
1	Open	Dry	DO	DO11	166	5/7/2021	187	21	18.01	NA	18	4.25	4	NA	10.06	8.55	NA	3.84	4.4	NA	8.72	8.2	NA	4.125	9.305	4.12	8.46	4.34	2	3.42	0.0534375	0	0	NA	7.265
1	Open	Dry	DO	DO6	166	NA	NA	NA	NA	NA	NA	NA	NA	NA	NA	NA	NA	NA	NA	NA	NA	NA	NA	NA	NA	NA	NA	NA	1	0.8	0.025	56	5	11.2	7.383
1	Hand	Wet	WH	WH1	166	8/7/2021	190	24	17.7	17	35.2	3.02	NA	NA	10.69	NA	NA	5.28	NA	NA	6.5	NA	NA	3.02	10.69	5.28	6.5	1.22	3	7.05	0.0734375	0	0	NA	7.231
1	Hand	Wet	WH	WH20	166	2/7/2021	184	18	15	17	32.4	5.11	4.99	NA	11.96	12.49	NA	6.78	6.17	NA	8.15	8.49	NA	5.05	12.225	6.475	8.32	1.845	2	5.46	0.0853125	2	2	1	7.564
1	Hand	Wet	WH	WH16	166	8/7/2021	190	24	15.2	16	35.8	2.21	2	NA	6.95	9.09	NA	3.94	3.74	NA	5.44	6.24	NA	2.105	8.02	3.84	5.84	2	3	7.36	0.076666667	0	0	NA	7.346
1	Hand	Wet	WH	WH17	166	4/7/2021	186	20	19.2	15	33.9	5.15	4.73	4.99	9.09	8.64	6.68	6.33	5.75	6.6	6.83	9.13	7.15	4.956666667	8.136666667	6.226666667	7.703333333	1.476666667	2	6.7	0.1046875	161	15	10.73333333	7.411
1	Hand	Wet	WH	WH15	166	4/7/2021	186	20	26.5	15	35.4	4.05	5.16	5.33	7.92	11.9	12.33	4.2	6.54	7.71	8.51	9.67	9.83	4.846666667	10.71666667	6.15	9.336666667	3.186666667	2	4.99	0.07796875	16	4	4	7.595
1	Hand	Wet	WH	WH14	166	3/7/2021	185	19	16.5	14	34.6	4.29	4	4.92	9.52	7.98	11.51	5.17	4.38	5.97	7.72	8.34	9.83	4.403333333	9.67	5.173333333	8.63	3.456666667	2	3.5	0.0546875	13	4	3.25	7.476
1	Hand	Wet	WH	WH10	166	3/7/2021	185	19	15.5	13	31.4	3.87	3.17	2.27	7.7	8.48	5.15	5.38	4.48	2.91	7.51	5.76	5.99	3.103333333	7.11	4.256666667	6.42	2.163333333	3	7.36	0.076666667	0	0	NA	7.479
1	Hand	Wet	WH	WH19	166	2/7/2021	184	18	14.5	11	32.4	5.32	5.57	4.49	10.89	9.26	7.08	6.14	5.26	5.05	10.24	9	9.81	5.126666667	9.076666667	5.483333333	9.683333333	4.2	2	12.06	0.1884375	0	0	NA	7.383
1	Hand	Wet	WH	WH4	166	2/7/2021	184	18	21	10	29.2	6.6	6.17	5.81	14.18	14.14	12.56	6.44	6.56	5.66	9.98	10.59	10.21	6.193333333	13.62666667	6.22	10.26	4.04	2	2.3	0.0359375	0	0	NA	7.336
1	Hand	Wet	WH	WH5	166	4/7/2021	186	20	15.8	9	33.8	2.91	2.9	3.1	8.65	6.93	9.64	4.33	5.35	5.97	8.18	8.46	8.37	2.97	8.406666667	5.216666667	8.336666667	3.12	2	5.8	0.090625	57	8	7.125	7.437
1	Hand	Wet	WH	WH13	166	2/7/2021	184	18	19.5	8	34.8	5.31	4.44	4.34	9.99	10.66	9.1	6.31	5.02	6.8	10.26	7.1	8.38	4.696666667	9.916666667	6.043333333	8.58	2.536666667	2	3.38	0.0528125	38	3	12.66666667	7.65
1	Hand	Wet	WH	WH6	166	7/7/2021	189	23	10.5	8	41.3	1.43	NA	NA	6.54	NA	NA	4.25	NA	NA	6.59	NA	NA	1.43	6.54	4.25	6.59	2.34	1	5.21	0.1628125	3	1	3	7.26
1	Hand	Wet	WH	WH11	166	4/7/2021	186	20	19.8	8	33.9	6.04	5.09	5.05	11.22	12.22	11.45	5.15	7.17	6.53	9.53	9.54	11.33	5.393333333	11.63	6.283333333	10.13333333	3.85	2	4.71	0.07359375	20	9	2.222222222	7.538
1	Hand	Wet	WH	WH3	166	4/7/2021	186	20	17.2	8	33.8	4.81	5.61	5.58	9.22	8.34	9.52	6.1	3.53	6.01	8.62	8.59	8.86	5.333333333	9.026666667	5.213333333	8.69	3.476666667	2	2.98	0.0465625	16	9	1.777777778	7.63
1	Hand	Wet	WH	WH8	166	3/7/2021	185	19	18.5	8	33.2	5.3	NA	NA	10.2	NA	NA	5.79	NA	NA	7.66	NA	NA	5.3	10.2	5.79	7.66	1.87	1	0.76	0.02375	43	8	5.375	7.187
1	Hand	Wet	WH	WH12	166	3/7/2021	185	19	20.3	7	35.2	3.87	4.18	4.2	7.9	7.37	9.39	5.19	5.14	5.38	8.76	8.11	9.19	4.083333333	8.22	5.236666667	8.686666667	3.45	2	3.6	0.05625	67	7	9.571428571	7.413
1	Hand	Wet	WH	WH18	166	5/7/2021	187	21	16	5	33	5.15	5.56	6.72	10.22	16.82	19.4	5.65	6.18	6.19	8.06	8.45	11.16	5.81	15.48	6.006666667	9.223333333	3.216666667	2	5.48	0.085625	79	9	8.777777778	7.217
1	Hand	Wet	WH	WH2	166	NA	NA	NA	NA	NA	NA	NA	NA	NA	NA	NA	NA	NA	NA	NA	NA	NA	NA	NA	NA	NA	NA	NA	2	4.61	0.07203125	0	0	NA	7.209
1	Hand	Wet	WH	WH7	166	9/7/2021	191	25	NA	NA	NA	NA	NA	NA	NA	NA	NA	NA	NA	NA	NA	NA	NA	NA	NA	NA	NA	NA	1	0.83	0.0259375	0	0	NA	7.234
1	Hand	Wet	WH	WH9	166	NA	NA	NA	NA	NA	NA	NA	NA	NA	NA	NA	NA	NA	NA	NA	NA	NA	NA	NA	NA	NA	NA	NA	NA	NA	NA	14	4	3.5	7.359
1	Open	Wet	WO	WO16	166	1/7/2021	183	17	15.2	18	36.1	4.55	5.65	5.15	10.62	11.15	11.63	6.11	4.87	5.79	6.12	6.73	7.53	5.116666667	11.13333333	5.59	6.793333333	1.203333333	2	1.78	0.0278125	18	6	3	7.554
1	Open	Wet	WO	WO4	166	7/7/2021	189	23	18.1	13	38.8	2.31	2.96	3.74	3.55	6.18	9.16	6.54	4.56	5	8.1	7.1	7.84	3.003333333	6.296666667	5.366666667	7.68	2.313333333	4	3.21	0.025078125	27	5	5.4	7.505
1	Open	Wet	WO	WO7	166	7/7/2021	189	23	14.3	13	37.4	2.65	2.34	2.58	8.86	8.44	8.95	4.19	3.45	4.3	6.14	6.67	7.28	2.523333333	8.75	3.98	6.696666667	2.716666667	3	3.24	0.03375	100	8	12.5	7.392
1	Open	Wet	WO	WO14	166	6/7/2021	188	22	23.1	13	30.5	4.78	4.76	5.45	11.57	12.3	12.83	6.02	5.94	6.45	7.78	7.65	9.15	4.996666667	12.23333333	6.136666667	8.193333333	2.056666667	1	2.98	0.093125	126	17	7.411764706	7.442
1	Open	Wet	WO	WO12	166	3/7/2021	185	19	15.8	13	33.6	4.1	3.71	5.35	6.67	9.11	8.67	4.69	5.82	5.72	8.51	8.69	6.04	4.386666667	8.15	5.41	7.746666667	2.336666667	3	8.09	0.084270833	23	6	3.833333333	7.293
1	Open	Wet	WO	WO1	166	8/7/2021	190	24	17	12	31.5	2.83	2.97	3.85	8.54	7.74	9	4.24	3.16	3.18	8.44	6.55	6.3	3.216666667	8.426666667	3.526666667	7.096666667	3.57	1	1.5	0.046875	34	5	6.8	7.397
1	Open	Wet	WO	WO20	166	3/7/2021	185	19	16	12	NA	3.66	4.32	4.76	10.16	15.93	15.79	4.9	4.41	4.59	7.44	7.77	6.89	4.246666667	13.96	4.633333333	7.366666667	2.733333333	2	1.41	0.02203125	49	11	4.454545455	7.382
1	Open	Wet	WO	WO11	166	2/7/2021	184	18	14.2	12	35.4	4.16	4.54	5.72	9.38	10.51	11.44	6.92	7.34	6.82	7.84	9.19	7.99	4.806666667	10.44333333	7.026666667	8.34	1.313333333	3	5.49	0.0571875	58	9	6.444444444	7.35
1	Open	Wet	WO	WO8	166	6/7/2021	188	22	19.5	12	26.8	3.87	5.2	4.66	9.58	10.33	9.14	4.64	5.9	5.34	5.99	7.02	6.94	4.576666667	9.683333333	5.293333333	6.65	1.356666667	4	0.72	0.005625	63	11	5.727272727	7.234
1	Open	Wet	WO	WO3	166	4/7/2021	186	20	17.5	11	37.2	3.53	2.97	3.72	9.16	7.52	2.84	2.2	3.13	4.82	5.27	6.23	6.75	3.406666667	6.506666667	3.383333333	6.083333333	2.7	5	3.87	0.0241875	98	10	9.8	7.485
1	Open	Wet	WO	WO6	166	4/7/2021	186	20	12.01	11	38.4	3.3	3.38	2.8	11.15	8.07	11.1	6.15	4.83	6.89	9.13	6.65	6.16	3.16	10.10666667	5.956666667	7.313333333	1.356666667	1	2.96	0.0925	41	3	13.66666667	7.347
1	Open	Wet	WO	WO9	166	6/7/2021	188	22	13.9	10	28.4	3.08	3.8	5.16	7.17	10.18	11.16	3.96	5.18	6	6.05	7.3	8.19	4.013333333	9.503333333	5.046666667	7.18	2.133333333	3	3.46	0.036041667	27	6	4.5	7.414
1	Open	Wet	WO	WO15	166	6/7/2021	188	22	21	10	22.8	3.5	2.81	4.81	6.75	7.91	11.19	3.8	4.24	4.51	5.72	7.62	7.64	3.706666667	8.616666667	4.183333333	6.993333333	2.81	3	3.5	0.036458333	28	3	9.333333333	7.563
1	Open	Wet	WO	WO2	166	7/7/2021	189	23	18.4	10	24.9	2.1	2.3	3.8	5.73	5.8	5.92	3.74	3.8	3.75	5.45	5.21	6.18	2.733333333	5.816666667	3.763333333	5.613333333	1.85	3	1.62	0.016875	12	3	4	7.514
1	Open	Wet	WO	WO5	166	2/7/2021	184	18	12	9	38.6	4.56	5.9	4.08	10.82	12.52	10.76	4.7	4.49	2.99	7.34	8.49	5.61	4.846666667	11.36666667	4.06	7.146666667	3.086666667	3	0.95	0.009895833	26	6	4.333333333	7.448
1	Open	Wet	WO	WO17	166	1/7/2021	183	17	18	8	2	5.62	4.57	7.5	11.45	10.95	13	6.24	6.53	6.86	8.49	8.28	9.25	5.896666667	11.8	6.543333333	8.673333333	2.13	5	2.16	0.0135	141	9	15.66666667	7.435
1	Open	Wet	WO	WO10	166	6/7/2021	188	22	15.9	8	28.4	4.13	4.51	5.08	10.04	10.75	11.75	5.6	5.4	5	7.6	7.16	8.18	4.573333333	10.84666667	5.333333333	7.646666667	2.313333333	3	0.88	0.009166667	31	6	5.166666667	7.446
1	Open	Wet	WO	WO19	166	3/7/2021	185	19	16.3	7	29.8	4.69	5.38	NA	10.79	10.58	NA	6.25	4.85	NA	7.44	7.54	NA	5.035	10.685	5.55	7.49	1.94	1	2.93	0.0915625	7	7	1	7.406
1	Open	Wet	WO	WO18	166	2/7/2021	184	18	14	6	32.8	5.8	6.05	6.74	12.86	13.34	13.81	6.1	6.65	6.75	7.45	8.9	9.01	6.196666667	13.33666667	6.5	8.453333333	1.953333333	2	0.25	0.00390625	40	8	5	7.452
1	Open	Wet	WO	WO13	166	7/7/2021	189	23	NA	NA	NA	NA	NA	NA	NA	NA	NA	NA	NA	NA	NA	NA	NA	NA	NA	NA	NA	NA	2	1.25	0.01953125	25	2	12.5	7.403
2	Hand	Dry	DH	DH22	173	11/7/2021	193	20	14.2	17	24.6	3.17	3.24	3.19	9.23	11.02	10.31	6.15	6.15	5.9	7.61	6.78	7.4	3.2	10.18666667	6.066666667	7.263333333	1.196666667	2	1.39	0.02171875	14	2	7	7.549
2	Hand	Dry	DH	DH38	173	11/7/2021	193	20	21.1	13	18	3.61	3.87	3.88	8.77	10.98	10.78	6.8	7.58	6.16	8.86	9.92	10.71	3.786666667	10.17666667	6.846666667	9.83	2.983333333	3	0.53	0.005520833	41	8	5.125	7.389
2	Hand	Dry	DH	DH21	173	10/7/2021	192	19	17.2	12	30.6	3.06	3.49	3.14	7.99	8.05	8.54	6.3	6.14	5.36	8.57	7.97	9.1	3.23	8.193333333	5.933333333	8.546666667	2.613333333	4	0.85	0.006640625	64	11	5.818181818	NA
2	Hand	Dry	DH	DH24	173	11/7/2021	193	20	18.5	11	30	2.91	3.44	3.88	7.78	9.7	9.46	6.19	6.14	6.74	7.97	7.97	7.62	3.41	8.98	6.356666667	7.853333333	1.496666667	1	1.96	0.06125	22	5	4.4	7.591
2	Hand	Dry	DH	DH27	173	9/7/2021	191	18	16.1	10	21.8	2.79	3.49	3.79	10.61	9.7	10.31	6.21	6.16	5.9	7.14	7.14	6.8	3.356666667	10.20666667	6.09	7.026666667	0.936666667	2	1.47	0.02296875	51	7	7.285714286	7.379
2	Hand	Dry	DH	DH34	173	11/7/2021	193	20	15.1	8	29.6	3.12	3.44	NA	10.6	9.44	NA	5.63	NA	NA	8.63	8.57	NA	3.28	10.02	5.63	8.6	2.97	4	2.49	0.019453125	15	7	2.142857143	7.299
2	Hand	Dry	DH	DH23	173	11/7/2021	193	20	21.8	7	25.1	3.67	4.13	3.79	6.91	12.68	10.47	7.63	6.88	6.29	8.92	9.39	7.68	3.863333333	10.02	6.933333333	8.663333333	1.73	2	1.18	0.0184375	65	11	5.909090909	7.39
2	Hand	Dry	DH	DH36	173	12/7/2021	194	21	20	7	22.2	3.51	3.89	3.88	8.77	10.96	10.98	6.54	7.31	6.13	10.71	10.35	8.36	3.76	10.23666667	6.66	9.806666667	3.146666667	3	1.4	0.014583333	0	6	0	7.398
2	Hand	Dry	DH	DH35	173	11/7/2021	193	20	19.1	7	23.1	2.59	2.64	NA	11.59	8.48	NA	5.71	NA	NA	8.58	8.96	NA	2.615	10.035	5.71	8.77	3.06	2	1.47	0.02296875	1	6	0.166666667	7.412
2	Hand	Dry	DH	DH39	173	13/7/2021	195	22	22.5	7	9.4	3.73	4.13	NA	13.55	11.53	NA	4.24	6	NA	7.56	7.83	NA	3.93	12.54	5.12	7.695	2.575	2	0.88	0.01375	25	3	8.333333333	7.388
2	Hand	Dry	DH	DH25	173	11/7/2021	193	20	16.6	6	29.1	2.87	3.94	NA	10.34	9.76	NA	6.04	6.33	NA	6.32	7.66	NA	3.405	10.05	6.185	6.99	0.805	3	0.62	0.006458333	17	5	3.4	7.597
2	Hand	Dry	DH	DH30	173	10/7/2021	192	19	14.4	5	33.5	3.35	3.7	4.04	10.59	9.81	10.49	6.71	7.38	6.06	9	8.73	9.57	3.696666667	10.29666667	6.716666667	9.1	2.383333333	2	2.95	0.04609375	70	6	11.66666667	7.389
2	Hand	Dry	DH	DH26	173	10/7/2021	192	19	19.2	5	29.4	4.18	3.15	4.38	10.14	11.03	9.37	6.47	5.78	6.96	7.42	7.76	7.78	3.903333333	10.18	6.403333333	7.653333333	1.25	2	1.33	0.02078125	79	5	15.8	7.428
2	Hand	Dry	DH	DH40	173	13/7/2021	195	22	11	5	29.8	2.83	2.37	NA	6.89	5.87	NA	4.71	4.63	NA	6.44	5.05	NA	2.6	6.38	4.67	5.745	1.075	2	1.38	0.0215625	6	1	6	7.458
2	Hand	Dry	DH	DH33	173	11/7/2021	193	20	11.2	5	29.1	3.59	NA	NA	8.69	NA	NA	5.25	NA	NA	8.92	NA	NA	3.59	8.69	5.25	8.92	3.67	1	1.98	0.061875	4	12	0.333333333	7.284
2	Hand	Dry	DH	DH37	173	11/7/2021	193	20	18	4	24.2	3.19	3.16	3.34	10.97	8.18	9.05	5.92	4.25	4.9	11.38	5.74	5.22	3.23	9.4	5.023333333	7.446666667	2.423333333	1	1.18	0.036875	21	4	5.25	7.374
2	Hand	Dry	DH	DH32	173	12/7/2021	194	21	19	4	26.9	3.72	2.73	2.81	11.32	9.44	9.33	5.57	7.32	9.09	7.89	6.09	6.43	3.086666667	10.03	7.326666667	6.803333333	-0.523333333	2	0.43	0.00671875	18	3	6	7.414
2	Hand	Dry	DH	DH28	173	12/7/2021	194	21	8.5	3	25.2	1.76	2.21	NA	9.65	8.83	NA	3.61	4.06	NA	5.52	5.41	NA	1.985	9.24	3.835	5.465	1.63	2	0.81	0.01265625	10	1	10	7.284
2	Hand	Dry	DH	DH29	173	NA	NA	NA	NA	NA	NA	NA	NA	NA	NA	NA	NA	NA	NA	NA	NA	NA	NA	NA	NA	NA	NA	NA	1	2.71	0.0846875	0	0	NA	7.278
2	Hand	Dry	DH	DH31	173	NA	NA	NA	NA	NA	NA	NA	NA	NA	NA	NA	NA	NA	NA	NA	NA	NA	NA	NA	NA	NA	NA	NA	3	1.86	0.019375	0	0	NA	7.414
2	Open	Dry	DO	DO28	173	11/7/2021	193	20	23.3	12	24.6	3.67	3.77	NA	11.5	10.06	NA	5.06	5.59	NA	8.66	8.43	NA	3.72	10.78	5.325	8.545	3.22	2	0.61	0.00953125	96	10	9.6	7.462
2	Open	Dry	DO	DO34	173	12/7/2021	194	21	20.5	10	10.4	3.55	4.46	NA	8.39	11.32	NA	5.44	6.75	NA	7.17	8.17	NA	4.005	9.855	6.095	7.67	1.575	4	0.58	0.00453125	97	10	9.7	7.303
2	Open	Dry	DO	DO24	173	14/7/2021	196	23	14.5	8	27.6	3.42	3.86	2.98	9.64	7.86	10.1	4.55	5.32	5.67	6.77	6.95	6.85	3.42	9.2	5.18	6.856666667	1.676666667	3	2	0.020833333	9	3	3	7.449
2	Open	Dry	DO	DO29	173	11/7/2021	193	20	23	8	28.6	3.75	3.72	4.35	14.11	13.27	13.4	4.85	5.33	5.15	5.95	5.57	6.17	3.94	13.59333333	5.11	5.896666667	0.786666667	4	0.9	0.00703125	71	7	10.14285714	7.393
2	Open	Dry	DO	DO27	173	10/7/2021	192	19	18.2	7	34.1	3.81	4.02	3.49	8.17	13.55	12.04	6.21	5.98	5.76	7.86	7.14	7.4	3.773333333	11.25333333	5.983333333	7.466666667	1.483333333	4	0.52	0.0040625	107	7	15.28571429	7.298
2	Open	Dry	DO	DO32	173	13/7/2021	195	22	22.3	6	14.4	3.4	4.14	4.17	8.27	9.31	6.27	5.77	5.57	6.06	9.27	6.71	8.3	3.903333333	7.95	5.8	8.093333333	2.293333333	2	0.61	0.00953125	66	9	7.333333333	7.263
2	Open	Dry	DO	DO36	173	11/7/2021	193	20	15.2	5	18.8	2.69	2.42	NA	10.43	8.15	NA	4.68	4.8	NA	6.69	7.24	NA	2.555	9.29	4.74	6.965	2.225	3	1.5	0.015625	63	7	9	7.354
2	Open	Dry	DO	DO40	173	11/7/2021	193	20	17.1	4	26.7	1.7	2.36	4.23	9.82	10.97	9.01	5.6	6.66	NA	5.97	7.62	NA	2.763333333	9.933333333	6.13	6.795	0.665	3	1.5	0.015625	20	5	4	7.274
2	Open	Dry	DO	DO37	173	10/7/2021	192	19	18	4	30	3.19	3.67	2.69	8.68	8.37	11.22	5.65	6	6.73	7.43	8.33	7.76	3.183333333	9.423333333	6.126666667	7.84	1.713333333	2	0.43	0.00671875	55	8	6.875	7.286
2	Open	Dry	DO	DO38	173	11/7/2021	193	20	21.5	4	21.4	2.81	4.34	3.59	11.68	11.33	8.09	6.31	5.92	4.74	7.74	7.18	7.39	3.58	10.36666667	5.656666667	7.436666667	1.78	2	0.85	0.01328125	5	6	0.833333333	7.472
2	Open	Dry	DO	DO23	173	11/7/2021	193	20	20.1	4	27.8	3.72	4.22	3.9	13.42	10.11	10.3	5.63	5.8	5.4	7.18	7.58	8.1	3.946666667	11.27666667	5.61	7.62	2.01	2	0.66	0.0103125	163	12	13.58333333	7.393
2	Open	Dry	DO	DO31	173	9/7/2021	191	18	15.6	3	33.2	3.37	3.44	3.46	8.34	8.42	8.94	6.8	5.65	6.09	6.29	7.23	6.66	3.423333333	8.566666667	6.18	6.726666667	0.546666667	2	1.91	0.02984375	34	5	6.8	7.261
2	Open	Dry	DO	DO33	173	12/7/2021	194	21	8	3	22.6	3.2	4.16	4.19	8.3	9.6	7	5.76	5.8	6.02	8.98	6.5	8.7	3.85	8.3	5.86	8.06	2.2	3	1.9	0.019791667	7	1	7	7.21
2	Open	Dry	DO	DO26	173	10/7/2021	192	19	20.1	3	33.8	3.35	3.54	3.47	8.15	13.45	11.33	5.27	5.18	5.21	7.98	7.06	7.29	3.453333333	10.97666667	5.22	7.443333333	2.223333333	2	0.42	0.0065625	91	15	6.066666667	7.297
2	Open	Dry	DO	DO39	173	10/7/2021	192	19	17.2	3	24.7	1.8	2.59	NA	9.8	7.46	NA	4.41	5.1	NA	5.78	7.18	NA	2.195	8.63	4.755	6.48	1.725	2	0.85	0.01328125	75	5	15	7.316
2	Open	Dry	DO	DO22	173	9/7/2021	191	18	16.4	1	35	2.39	4.23	3.79	1.02	10.55	8.21	5.48	5.91	5.96	8.21	7.61	8.58	3.47	6.593333333	5.783333333	8.133333333	2.35	2	1.15	0.01796875	69	9	7.666666667	7.358
2	Open	Dry	DO	DO21	173	NA	NA	NA	NA	NA	NA	3.76	2.64	3.09	11.48	10.9	10.83	7.15	6.28	5.4	7.85	7.86	8.07	3.163333333	11.07	6.276666667	7.926666667	1.65	2	1.17	0.01828125	1	1	1	7.248
2	Open	Dry	DO	DO25	173	NA	NA	NA	NA	NA	NA	3.3	3.37	3.58	9.29	8.41	7.89	5.25	5.08	5.82	5.88	6.58	5.64	3.416666667	8.53	5.383333333	6.033333333	0.65	3	1.48	0.015416667	0	0	NA	7.255
2	Open	Dry	DO	DO30	173	NA	NA	NA	NA	NA	NA	NA	NA	NA	NA	NA	NA	NA	NA	NA	NA	NA	NA	NA	NA	NA	NA	NA	3	1.4	0.014583333	NA	NA	NA	NA
2	Open	Dry	DO	DO35	173	NA	NA	NA	NA	NA	NA	2.85	3.02	2.85	12.21	8.27	11.19	5.89	6.06	NA	7.57	7.62	NA	2.906666667	10.55666667	5.975	7.595	1.62	2	0.68	0.010625	0	0	NA	7.314
2	Hand	Wet	WH	WH23	173	11/7/2021	193	20	18.4	13	31.8	3.78	5.88	3.22	11.78	9.68	10.72	6.86	5.8	6.64	8.43	6.83	6.2	4.293333333	10.72666667	6.433333333	7.153333333	0.72	1	1.9	0.059375	91	9	10.11111111	7.251
2	Hand	Wet	WH	WH37	173	10/7/2021	192	19	14.3	13	38	2.77	4.23	2.11	13.69	12.05	11.81	4.28	4.65	5.15	7.29	7.36	6.39	3.036666667	12.51666667	4.693333333	7.013333333	2.32	1	1.02	0.031875	91	10	9.1	7.351
2	Hand	Wet	WH	WH22	173	9/7/2021	191	18	18	13	33.5	4.01	3.11	2.51	8.97	10.77	9.47	5.29	5.55	5.06	7.87	7.47	7.42	3.21	9.736666667	5.3	7.586666667	2.286666667	2	1.29	0.02015625	87	12	7.25	7.311
2	Hand	Wet	WH	WH25	173	9/7/2021	191	18	16.2	11	30.1	3.19	4.17	4.3	11.12	10.64	12.08	6.17	6.16	6.37	6.95	8.45	8.49	3.886666667	11.28	6.233333333	7.963333333	1.73	3	2.38	0.024791667	15	6	2.5	7.34
2	Hand	Wet	WH	WH32	173	11/7/2021	193	20	20.3	11	39.3	2.99	3.09	3.81	9.13	9.67	8.68	5.12	5.72	6.93	6.88	7.53	7.03	3.296666667	9.16	5.923333333	7.146666667	1.223333333	1	0.81	0.0253125	12	5	2.4	7.655
2	Hand	Wet	WH	WH28	173	11/7/2021	193	20	14.7	10	36.8	3.77	3.84	3.98	12.3	15.43	15.48	6.15	7.46	4.85	6.87	7.67	7.41	3.863333333	14.40333333	6.153333333	7.316666667	1.163333333	2	1.68	0.02625	3	3	1	7.342
2	Hand	Wet	WH	WH29	173	11/7/2021	193	20	24	10	33.7	4.34	4.93	5.02	13.76	16.35	10.78	6.07	6.55	7.66	6.86	9.63	8.23	4.763333333	13.63	6.76	8.24	1.48	2	2.21	0.03453125	21	6	3.5	7.346
2	Hand	Wet	WH	WH38	173	10/7/2021	192	19	18.1	9	42	5.81	5.27	4.62	10.9	10.25	12.79	6.79	7.01	4.99	7.45	8.87	5.39	5.233333333	11.31333333	6.263333333	7.236666667	0.973333333	2	2.72	0.0425	64	6	10.66666667	7.258
2	Hand	Wet	WH	WH31	173	11/7/2021	193	20	14.6	9	31.3	3.97	3.33	3.22	10.68	11.42	9.25	6.33	6.54	6.72	6.81	6.09	7.04	3.506666667	10.45	6.53	6.646666667	0.116666667	1	0.79	0.0246875	13	3	4.333333333	7.267
2	Hand	Wet	WH	WH36	173	11/7/2021	193	20	14.7	9	33.9	3.46	3.62	3.22	9.72	9.42	12.62	6.18	7.14	6.81	8.18	8.14	7.19	3.433333333	10.58666667	6.71	7.836666667	1.126666667	2	1.62	0.0253125	0	0	NA	7.334
2	Hand	Wet	WH	WH40	173	9/7/2021	191	18	16.8	9	43.9	3.71	4.83	2.85	10.35	11.37	9.73	6.15	6.85	5.88	7.8	7.71	6.16	3.796666667	10.48333333	6.293333333	7.223333333	0.93	2	1.36	0.02125	15	5	3	7.314
2	Hand	Wet	WH	WH21	173	11/7/2021	193	20	13.5	9	33.5	2.55	3.65	5.02	7.55	9.01	10.06	6.59	4.65	6.08	6.69	6.89	7.42	3.74	8.873333333	5.773333333	7	1.226666667	3	3.28	0.034166667	6	4	1.5	7.343
2	Hand	Wet	WH	WH39	173	10/7/2021	192	19	17.2	8	37	3.8	3.69	4.06	9.63	9.77	11.33	5.29	5.7	5.41	7.95	7.55	8.18	3.85	10.24333333	5.466666667	7.893333333	2.426666667	1	2.86	0.089375	23	6	3.833333333	7.345
2	Hand	Wet	WH	WH35	173	12/7/2021	194	21	19.2	7	31.3	2.37	3.49	4.1	6.65	10.22	6.65	6.81	5.67	6.43	6.52	6.72	6.68	3.32	7.84	6.303333333	6.64	0.336666667	1	1.06	0.033125	0	5	0	7.412
2	Hand	Wet	WH	WH26	173	10/7/2021	192	19	13.6	7	41.4	4.24	3.79	3.26	9.52	10.57	9.84	6.79	6.81	6.57	8.51	8.61	8.68	3.763333333	9.976666667	6.723333333	8.6	1.876666667	2	1	0.015625	14	2	7	7.303
2	Hand	Wet	WH	WH33	173	9/7/2021	191	18	16.8	6	33	4.36	4.19	3.18	10.8	10.93	11.3	7.17	5.03	6.17	7.13	8.22	7.79	3.91	11.01	6.123333333	7.713333333	1.59	3	2.51	0.026145833	61	13	4.692307692	7.342
2	Hand	Wet	WH	WH34	173	11/7/2021	193	20	18.5	4	38.8	4.37	4.16	3.17	10	10.17	10.76	7.8	6.02	6.18	7.18	8.9	7.85	3.9	10.31	6.666666667	7.976666667	1.31	2	2.2	0.034375	41	8	5.125	7.391
2	Hand	Wet	WH	WH30	173	11/7/2021	193	20	21	4	37.1	3.2	4.23	4.88	11.88	11.44	12.05	7.12	7.67	7	7.59	7.65	8.12	4.103333333	11.79	7.263333333	7.786666667	0.523333333	2	1.63	0.02546875	94	11	8.545454545	7.245
2	Hand	Wet	WH	WH27	173	10/7/2021	192	19	16.2	4	40.4	3.4	3.65	3.7	10.66	9.01	9.5	5.27	4.57	5.02	6.9	6.02	6.89	3.583333333	9.723333333	4.953333333	6.603333333	1.65	3	1.29	0.0134375	77	6	12.83333333	7.343
2	Hand	Wet	WH	WH24	173	10/7/2021	192	19	12	4	31.2	3.56	4.24	3.07	9.19	10.31	9.36	5.76	5.43	4.32	5.43	5.83	7.49	3.623333333	9.62	5.17	6.25	1.08	1	0.8	0.025	11	1	11	NA
2	Open	Wet	WO	WO22	173	11/7/2021	193	20	20.1	13	32.8	4.1	3.1	3.65	9.4	10.3	9.8	5.18	6.12	6.3	8.09	6.74	6.3	3.616666667	9.833333333	5.866666667	7.043333333	1.176666667	3	0.63	0.0065625	152	14	10.85714286	7.325
2	Open	Wet	WO	WO27	173	11/7/2021	193	20	17.5	10	31	3.66	3.7	3.04	11.91	8.5	8.2	7.29	5.63	6.36	8.78	7.51	6.03	3.466666667	9.536666667	6.426666667	7.44	1.013333333	2	3.81	0.05953125	63	10	6.3	7.317
2	Open	Wet	WO	WO28	173	10/7/2021	192	19	13	8	40.6	3.13	3.63	3.61	9.25	9.18	7.13	5.95	7.14	5.99	6.27	5.21	8.09	3.456666667	8.52	6.36	6.523333333	0.163333333	2	2.59	0.04046875	89	9	9.888888889	7.362
2	Open	Wet	WO	WO40	173	10/7/2021	192	19	15.7	8	37.2	3.19	3.3	2.8	9.5	11	8.16	5.3	5.9	7	7.8	6.3	8.31	3.096666667	9.553333333	6.066666667	7.47	1.403333333	1	0.92	0.02875	76	16	4.75	7.269
2	Open	Wet	WO	WO24	173	10/7/2021	192	19	17.6	8	38.4	4.06	3.08	2.65	11.26	12.78	12.52	5.1	5.85	4.69	7.71	7.05	7.07	3.263333333	12.18666667	5.213333333	7.276666667	2.063333333	2	0.7	0.0109375	102	10	10.2	7.301
2	Open	Wet	WO	WO36	173	9/7/2021	191	18	10.4	7	35.9	3.22	3.6	2.77	12.2	10.78	9.15	6.39	5.1	6.3	7.35	8.6	7.39	3.196666667	10.71	5.93	7.78	1.85	3	0.95	0.009895833	21	6	3.5	7.244
2	Open	Wet	WO	WO23	173	10/7/2021	192	19	17.2	6	30.5	2.85	2.33	2.92	9.31	8.74	9.95	6.95	5.04	6.95	8.06	6.29	6.5	2.7	9.333333333	6.313333333	6.95	0.636666667	3	3.49	0.036354167	60	11	5.454545455	7.369
2	Open	Wet	WO	WO25	173	11/7/2021	193	20	25.2	6	39.6	3.11	3.1	3.24	8.88	2.55	10.8	5.1	5.7	5.66	7.45	6.9	5.7	3.15	7.41	5.486666667	6.683333333	1.196666667	2	3.31	0.05171875	30	16	1.875	NA
2	Open	Wet	WO	WO33	173	12/7/2021	194	21	14.6	6	37.8	NA	NA	NA	NA	NA	NA	NA	NA	NA	NA	NA	NA	NA	NA	NA	NA	NA	3	4.7	0.048958333	65	8	8.125	7.335
2	Open	Wet	WO	WO30	173	10/7/2021	192	19	19.2	6	39.8	3.65	4.08	4.54	9.03	11.51	13.62	5.81	6.03	6.72	6.29	6.12	7.46	4.09	11.38666667	6.186666667	6.623333333	0.436666667	2	0.78	0.0121875	34	8	4.25	7.393
2	Open	Wet	WO	WO21	173	12/7/2021	194	21	22.8	6	30.4	3.64	4.1	NA	11.16	8.55	NA	5.19	5.2	NA	7.2	8.36	NA	3.87	9.855	5.195	7.78	2.585	2	0.95	0.01484375	98	12	8.166666667	7.507
2	Open	Wet	WO	WO34	173	12/7/2021	194	21	21.1	6	32.5	NA	NA	NA	NA	NA	NA	NA	NA	NA	NA	NA	NA	NA	NA	NA	NA	NA	2	0.95	0.01484375	9	3	3	7.395
2	Open	Wet	WO	WO26	173	10/7/2021	192	19	22	5	38.7	2.94	3.07	3.62	5.77	5.1	4.4	5.07	5.66	5.98	5.8	6.13	7.51	3.21	5.09	5.57	6.48	0.91	1	2.71	0.0846875	47	6	7.833333333	7.263
2	Open	Wet	WO	WO38	173	10/7/2021	192	19	15.6	5	37.8	2.59	2.71	2.64	8.95	8.39	8.7	6.35	6.05	5.57	6.46	7.07	7.78	2.646666667	8.68	5.99	7.103333333	1.113333333	2	4.16	0.065	60	5	12	7.257
2	Open	Wet	WO	WO37	173	10/7/2021	192	19	14.5	5	43.4	4.24	5.48	3.98	13.17	10.57	9.5	5.79	4.84	9.56	7.36	5.82	6.51	4.566666667	11.08	6.73	6.563333333	-0.166666667	2	3.18	0.0496875	48	9	5.333333333	7.234
2	Open	Wet	WO	WO32	173	12/7/2021	194	21	19.2	5	33.8	1.47	2.91	2.47	8.98	9.8	10.11	4.77	5.82	6.66	6.55	7.02	7.15	2.283333333	9.63	5.75	6.906666667	1.156666667	2	5.18	0.0809375	110	11	10	7.299
2	Open	Wet	WO	WO39	173	10/7/2021	192	19	15.4	5	41.8	3.16	3.77	2.35	9.1	10.5	8.23	5.27	5.97	6.26	7.99	6.15	7.5	3.093333333	9.276666667	5.833333333	7.213333333	1.38	3	3.16	0.032916667	141	13	10.84615385	7.381
2	Open	Wet	WO	WO29	173	11/7/2021	193	20	19.1	5	30.4	3.49	3.21	4.35	10.19	10.21	11.67	5.84	5.6	5.25	5.32	5.6	7.07	3.683333333	10.69	5.563333333	5.996666667	0.433333333	3	0.84	0.00875	93	13	7.153846154	7.319
2	Open	Wet	WO	WO31	173	12/7/2021	194	21	13.3	5	33.2	NA	NA	NA	NA	NA	NA	NA	NA	NA	NA	NA	NA	NA	NA	NA	NA	NA	2	0.98	0.0153125	70	6	11.66666667	7.335
2	Open	Wet	WO	WO35	173	11/7/2021	193	20	15.4	4	35.6	1.09	2.74	2.22	9.74	10.61	10.3	4.72	5.11	5.52	6.52	6.32	6.77	2.016666667	10.21666667	5.116666667	6.536666667	1.42	2	0.87	0.01359375	76	10	7.6	7.277
3	Hand	Dry	DH	DH51	180	16/7/2021	198	18	21.7	21	9.2	3.14	3.19	3.42	12.08	11.71	11.12	5.63	6.21	4.13	6.17	6.49	1.03	3.25	11.63666667	5.323333333	4.563333333	-0.76	3	1.02	0.010625	66	10	6.6	7.506
3	Hand	Dry	DH	DH43	180	19/7/2021	201	21	20.5	18	15.4	3.57	3.69	3.82	9.61	11.08	10.34	4.88	5.1	5	6.98	5.48	7.03	3.693333333	10.34333333	4.993333333	6.496666667	1.503333333	3	2.91	0.0303125	122	13	9.384615385	7.386
3	Hand	Dry	DH	DH47	180	16/7/2021	198	18	20	18	10.6	3	3.8	8.34	10.63	12.97	14.24	6.38	6.87	7.09	8.2	6.56	8.1	5.046666667	12.61333333	6.78	7.62	0.84	3	2.9	0.030208333	73	7	10.42857143	7.416
3	Hand	Dry	DH	DH53	180	16/7/2021	198	18	19	17	9	3	3.85	3.39	8.21	8.77	9.28	5.57	8.01	5.13	6.46	7.8	7.95	3.413333333	8.753333333	6.236666667	7.403333333	1.166666667	2	1.87	0.02921875	78	11	7.090909091	7.431
3	Hand	Dry	DH	DH50	180	16/7/2021	198	18	19.7	16	10.6	3.23	2.79	2.93	9.61	9.34	7.99	5.38	6.55	6.13	6.04	6.56	6.12	2.983333333	8.98	6.02	6.24	0.22	2	2.53	0.03953125	188	12	15.66666667	7.454
3	Hand	Dry	DH	DH45	180	16/7/2021	198	18	20.1	16	7.2	2.56	3.26	NA	8.96	10.44	NA	6.41	7.54	NA	5.61	8.4	NA	2.91	9.7	6.975	7.005	0.03	1	0.63	0.0196875	38	7	5.428571429	7.54
3	Hand	Dry	DH	DH49	180	16/7/2021	198	18	21.5	16	7.2	3.57	3.24	NA	11.35	9.78	NA	4.45	5.79	NA	7.28	6.48	NA	3.405	10.565	5.12	6.88	1.76	3	2.46	0.025625	45	7	6.428571429	7.418
3	Hand	Dry	DH	DH44	180	16/7/2021	198	18	20.1	15	10	3.37	3.15	2.69	11.74	11.15	11.17	5.33	5.04	5.57	7.37	6.7	5.51	3.07	11.35333333	5.313333333	6.526666667	1.213333333	3	3.85	0.040104167	141	11	12.81818182	7.403
3	Hand	Dry	DH	DH55	180	16/7/2021	198	18	19	14	9.5	3.59	2.88	NA	11.09	10.24	NA	5.02	5.29	NA	6.79	7.2	NA	3.235	10.665	5.155	6.995	1.84	2	1.77	0.02765625	93	10	9.3	7.355
3	Hand	Dry	DH	DH56	180	16/7/2021	198	18	19.5	13	8.5	4.06	3.84	4.89	12.33	12.53	13.75	6.31	6.89	7.93	7.27	7.07	7.77	4.263333333	12.87	7.043333333	7.37	0.326666667	2	5.05	0.07890625	39	9	4.333333333	7.466
3	Hand	Dry	DH	DH54	180	17/7/2021	199	19	22.5	12	6.4	2.98	3.48	3.91	11.88	12.61	10.31	4.75	5.65	4.9	6.65	5.97	7.05	3.456666667	11.6	5.1	6.556666667	1.456666667	3	3.21	0.0334375	38	10	3.8	7.386
3	Hand	Dry	DH	DH60	180	16/7/2021	198	18	23.5	11	8.4	3.2	3.49	3.49	10.65	10.54	12.27	4.98	4.82	5.2	6.16	6.17	5.93	3.393333333	11.15333333	5	6.086666667	1.086666667	2	1.6	0.025	30	4	7.5	7.441
3	Hand	Dry	DH	DH48	180	16/7/2021	198	18	21	10	11.2	3.72	4.4	NA	10.4	10.23	NA	6.83	7.29	NA	6.8	6.82	NA	4.06	10.315	7.06	6.81	-0.25	3	3.85	0.040104167	2	2	1	7.465
3	Hand	Dry	DH	DH46	180	15/7/2021	197	17	18.9	9	9.6	3.24	2.68	2.23	10.38	8.33	10.23	5.45	5.25	5.78	6.47	6.12	6.18	2.716666667	9.646666667	5.493333333	6.256666667	0.763333333	1	3.83	0.1196875	2	8	0.25	7.42
3	Hand	Dry	DH	DH52	180	17/7/2021	199	19	26.2	8	12	3.97	3.67	3.93	12.93	11.64	13.42	6.7	5.81	5.68	7.88	7.8	6.02	3.856666667	12.66333333	6.063333333	7.233333333	1.17	3	3.1	0.032291667	40	6	6.666666667	7.448
3	Hand	Dry	DH	DH57	180	17/7/2021	199	19	20	8	13	3.6	3.67	3.64	16.41	12.15	9.67	7.13	7.1	8.36	8.13	6.37	8.7	3.636666667	12.74333333	7.53	7.733333333	0.203333333	3	6.98	0.072708333	27	5	5.4	7.576
3	Hand	Dry	DH	DH59	180	16/7/2021	198	18	23	7	12.5	3.19	3.19	3.92	12.08	11.72	11.12	5.61	6.21	4.16	6.17	6.95	5.03	3.433333333	11.64	5.326666667	6.05	0.723333333	2	4.55	0.07109375	13	5	2.6	7.462
3	Hand	Dry	DH	DH58	180	16/7/2021	198	18	23.5	5	8.4	3.35	2.81	NA	11.99	10.68	NA	6.99	6.59	NA	7.12	6.28	NA	3.08	11.335	6.79	6.7	-0.09	2	5.16	0.080625	45	4	11.25	7.425
3	Hand	Dry	DH	DH41	180	16/7/2021	198	18	21	5	10.07	3.47	2.69	2.47	12	9.53	11.92	6.82	6.75	6.84	6.82	5.79	6.18	2.876666667	11.15	6.803333333	6.263333333	-0.54	1	1.38	0.043125	98	6	16.33333333	7.365
3	Hand	Dry	DH	DH42	180	15/7/2021	197	17	20.2	4	12.8	2.78	3.87	4.41	10.59	12.2	11.67	6.39	7.68	6.93	6.38	7.8	6.98	3.686666667	11.48666667	7	7.053333333	0.053333333	3	3.6	0.0375	124	13	9.538461538	7.474
3	Open	Dry	DO	DO60	180	16/7/2021	198	18	23.2	14	6.6	3.06	3.05	NA	7.72	7.42	NA	4.79	5.58	NA	5.78	5.48	NA	3.055	7.57	5.185	5.63	0.445	2	1.75	0.02734375	32	10	3.2	7.595
3	Open	Dry	DO	DO45	180	16/7/2021	198	18	17.7	12	7.7	2.91	2.51	2.29	9.19	9.33	7.78	4.11	4.9	6.84	7.4	7.45	7.06	2.57	8.766666667	5.283333333	7.303333333	2.02	3	1.34	0.013958333	0	0	NA	7.389
3	Open	Dry	DO	DO56	180	16/7/2021	198	18	20.8	10	8.1	3.49	3.17	5.62	11.43	10.13	11.55	5.75	5.72	5.34	6.15	5.67	6.01	4.093333333	11.03666667	5.603333333	5.943333333	0.34	3	4.4	0.045833333	0	0	NA	7.431
3	Open	Dry	DO	DO50	180	17/7/2021	199	19	23.5	10	9.2	3.93	3.83	4.36	12.07	10.08	4.92	5.59	5.52	5.53	7.77	5.84	6.54	4.04	9.023333333	5.546666667	6.716666667	1.17	3	1.34	0.013958333	0	0	NA	7.313
3	Open	Dry	DO	DO41	180	15/7/2021	197	17	17.5	9	9	3.09	3.02	NA	9.58	8.58	NA	5.23	5.21	NA	6.02	6.08	NA	3.055	9.08	5.22	6.05	0.83	3	1.76	0.018333333	81	7	11.57142857	7.378
3	Open	Dry	DO	DO46	180	16/7/2021	198	18	13.9	9	8.3	2.24	2.69	NA	8.14	6.92	NA	5	4.79	NA	4.6	4.8	NA	2.465	7.53	4.895	4.7	-0.195	4	1.22	0.00953125	92	13	7.076923077	7.251
3	Open	Dry	DO	DO51	180	17/7/2021	199	19	24	8	9.7	2.22	2.14	NA	9.01	8.43	NA	4.71	5.26	NA	6.36	8.11	NA	2.18	8.72	4.985	7.235	2.25	4	2.26	0.01765625	35	9	3.888888889	7.378
3	Open	Dry	DO	DO47	180	16/7/2021	198	18	21.4	8	9.5	2.77	1.89	NA	11.52	12.16	NA	5.94	6.12	NA	7.16	7.7	NA	2.33	11.84	6.03	7.43	1.4	3	2.83	0.029479167	0	0	NA	7.431
3	Open	Dry	DO	DO55	180	16/7/2021	198	18	17.8	8	9.2	3.18	4.03	3.83	11.04	11.08	10.28	5.07	5.7	5.93	5.14	6.47	6.25	3.68	10.8	5.566666667	5.953333333	0.386666667	1	1.51	0.0471875	110	9	12.22222222	7.428
3	Open	Dry	DO	DO42	180	17/7/2021	199	19	19.1	7	10.6	3.25	3.05	3.38	10.72	10.3	11.55	5.71	5.43	5.16	5.98	5.53	5.8	3.226666667	10.85666667	5.433333333	5.77	0.336666667	3	11.56	0.120416667	89	16	5.5625	7.455
3	Open	Dry	DO	DO59	180	16/7/2021	198	18	26	7	8.6	2.98	2.89	2.6	10.24	9.78	10.98	4.82	4.46	5.4	6.22	6	6.6	2.823333333	10.33333333	4.893333333	6.273333333	1.38	3	3.91	0.040729167	0	0	NA	7.446
3	Open	Dry	DO	DO44	180	18/7/2021	200	20	16.5	7	12.6	3.81	2.74	3.91	9.17	7.95	6.41	3.94	3.28	3.98	4.96	4.96	5.03	3.486666667	7.843333333	3.733333333	4.983333333	1.25	3	3.94	0.041041667	5	3	1.666666667	7.468
3	Open	Dry	DO	DO43	180	16/7/2021	198	18	16.7	7	8	3.1	3.96	NA	11.85	10.97	NA	5.66	6.12	NA	8.08	7.24	NA	3.53	11.41	5.89	7.66	1.77	3	2.78	0.028958333	71	9	7.888888889	7.329
3	Open	Dry	DO	DO49	180	15/7/2021	197	17	16	7	10.5	3.06	3.09	2.96	7.9	7.19	8.36	8.36	5.35	6	5.56	7.23	7.3	3.036666667	7.816666667	6.57	6.696666667	0.126666667	3	1.36	0.014166667	0	0	NA	7.382
3	Open	Dry	DO	DO57	180	16/7/2021	198	18	21.2	6	8.7	3.45	3.39	2.89	9.57	10.22	9.09	5.2	4.72	5.98	7.97	7.89	6.67	3.243333333	9.626666667	5.3	7.51	2.21	3	3.8	0.039583333	86	11	7.818181818	7.41
3	Open	Dry	DO	DO58	180	17/7/2021	199	19	24.5	6	17.7	3.9	3.18	3.41	9.8	10.51	12.22	5.7	5.74	5.51	7.4	6.19	7.91	3.496666667	10.84333333	5.65	7.166666667	1.516666667	1	3.39	0.1059375	53	8	6.625	7.343
3	Open	Dry	DO	DO53	180	19/7/2021	201	21	21.2	6	9	3.23	3.06	3.25	11.62	10.92	11.98	5.49	5.28	5.41	6.61	6.46	7.31	3.18	11.50666667	5.393333333	6.793333333	1.4	1	3.02	0.094375	79	7	11.28571429	7.478
3	Open	Dry	DO	DO54	180	17/7/2021	199	19	19	6	12	3.42	3.33	3.65	10.47	9.12	8.06	4.59	5.27	5.75	5.12	6.44	6.86	3.466666667	9.216666667	5.203333333	6.14	0.936666667	2	1.5	0.0234375	0	4	0	7.49
3	Open	Dry	DO	DO48	180	16/7/2021	198	18	12	4	9	2.37	2.91	2.69	9.79	7.28	7.9	5.14	4.61	4.47	6.05	5.33	5.6	2.656666667	8.323333333	4.74	5.66	0.92	3	1.22	0.012708333	81	10	8.1	7.313
3	Open	Dry	DO	DO52	180	NA	NA	NA	NA	NA	NA	NA	NA	NA	NA	NA	NA	NA	NA	NA	NA	NA	NA	NA	NA	NA	NA	NA	3	1.21	0.012604167	0	0	NA	7.466
3	Hand	Wet	WH	WH53	180	15/7/2021	197	17	18.5	26	41.8	2.6	3.87	3.36	8.45	9.79	8.79	4.06	9.36	4.72	5.56	6.06	5.77	3.276666667	9.01	6.046666667	5.796666667	-0.25	3	1.76	0.018333333	0	0	NA	7.663
3	Hand	Wet	WH	WH41	180	17/7/2021	199	19	28.5	16	NA	2.22	2.07	2.44	7.3	9.57	7.57	3.9	5.68	5.87	7.13	6.53	7.07	2.243333333	8.146666667	5.15	6.91	1.76	2	1.27	0.01984375	125	11	11.36363636	7.51
3	Hand	Wet	WH	WH57	180	16/7/2021	198	18	16	15	35.3	2.59	2.43	NA	6.59	10.02	NA	5.79	5.53	NA	5.54	6.46	NA	2.51	8.305	5.66	6	0.34	3	0.7	0.007291667	260	23	11.30434783	7.504
3	Hand	Wet	WH	WH54	180	19/7/2021	201	21	26.5	14	32.4	3.85	2.34	2.9	10.07	9.26	9.66	5.26	4.59	5.25	6.57	6.5	6.55	3.03	9.663333333	5.033333333	6.54	1.506666667	3	1.8	0.01875	329	37	8.891891892	7.463
3	Hand	Wet	WH	WH59	180	16/7/2021	198	18	24.3	14	32.5	2.87	3.87	2.87	12.25	13.17	14.11	6.03	6.66	6.77	7.84	7.79	8.09	3.203333333	13.17666667	6.486666667	7.906666667	1.42	3	4.19	0.043645833	318	22	14.45454545	7.719
3	Hand	Wet	WH	WH55	180	16/7/2021	198	18	23.3	14	36.6	2.92	2.42	NA	7.98	8.62	NA	6.76	7.23	NA	7.73	7.74	NA	2.67	8.3	6.995	7.735	0.74	2	1.91	0.02984375	300	21	14.28571429	7.461
3	Hand	Wet	WH	WH47	180	19/7/2021	201	21	14	14	18.8	1.69	2.29	NA	8.29	7.52	NA	3.35	3.42	NA	4.48	4.85	NA	1.99	7.905	3.385	4.665	1.28	1	0.58	0.018125	1	4	0.25	7.621
3	Hand	Wet	WH	WH58	180	18/7/2021	200	20	23.5	13	37.6	4.05	4.29	NA	12.85	11.82	NA	6.08	5.08	NA	6.54	7.3	NA	4.17	12.335	5.58	6.92	1.34	3	1.8	0.01875	116	13	8.923076923	7.561
3	Hand	Wet	WH	WH50	180	18/7/2021	200	20	24.01	12	25.8	2.72	3.21	3.01	10.05	12.18	10.56	6.67	4.61	6.19	6.67	8.55	8.07	2.98	10.93	5.823333333	7.763333333	1.94	4	3.53	0.027578125	89	17	5.235294118	7.435
3	Hand	Wet	WH	WH42	180	16/7/2021	198	18	27.5	12	41.8	3.54	3.41	3.55	11.03	9.54	11.03	5.68	5.87	7.69	2.09	7.23	9.52	3.5	10.53333333	6.413333333	6.28	-0.133333333	2	1.69	0.02640625	191	20	9.55	7.414
3	Hand	Wet	WH	WH56	180	15/7/2021	197	17	20	12	39.7	3.46	2.59	3.86	12.1	11.99	10.08	5.3	6.92	6.31	6.68	6.8	7.82	3.303333333	11.39	6.176666667	7.1	0.923333333	3	0.61	0.006354167	129	16	8.0625	7.514
3	Hand	Wet	WH	WH52	180	18/7/2021	200	20	24	10	38.4	3.19	2.84	2.5	7.18	7.28	7.33	6.43	5.83	6.4	5.63	5.24	5.81	2.843333333	7.263333333	6.22	5.56	-0.66	2	1.68	0.02625	0	0	NA	7.353
3	Hand	Wet	WH	WH51	180	17/7/2021	199	19	27.2	10	34.3	3.72	3	3.73	7.75	6.44	8.42	5.96	2.42	6.77	8.57	7	8.54	3.483333333	7.536666667	5.05	8.036666667	2.986666667	3	1.7	0.017708333	301	32	9.40625	7.5
3	Hand	Wet	WH	WH44	180	16/7/2021	198	18	21	10	41.6	2.4	2.69	2.3	8.3	8.62	6.8	5.38	4.78	4.97	5.74	4.6	5.97	2.463333333	7.906666667	5.043333333	5.436666667	0.393333333	3	2.27	0.023645833	243	33	7.363636364	7.617
3	Hand	Wet	WH	WH45	180	16/7/2021	198	18	21	10	36.8	2.54	2.48	2.7	10.66	9.31	3.91	6.26	6.32	4.1	5.95	6.02	5	2.573333333	7.96	5.56	5.656666667	0.096666667	2	1.2	0.01875	61	9	6.777777778	7.479
3	Hand	Wet	WH	WH48	180	17/7/2021	199	19	25	8	34.5	3.97	4.77	4.79	10.33	13.73	11.41	6.22	6.79	6.58	6.88	6.86	8.1	4.51	11.82333333	6.53	7.28	0.75	2	2.47	0.03859375	197	19	10.36842105	7.481
3	Hand	Wet	WH	WH43	180	16/7/2021	198	18	22	8	37.5	3.07	3.03	3.31	11.7	6.53	9.6	6.5	5.94	6.33	7.39	6.39	6.39	3.136666667	9.276666667	6.256666667	6.723333333	0.466666667	3	2.12	0.022083333	101	10	10.1	7.304
3	Hand	Wet	WH	WH49	180	18/7/2021	200	20	27	7	35	4.03	4.46	4.19	12.85	12.85	12.98	6.59	7.34	7.77	6.7	7.4	7.88	4.226666667	12.89333333	7.233333333	7.326666667	0.093333333	2	1.38	0.0215625	141	15	9.4	7.626
3	Hand	Wet	WH	WH46	180	17/7/2021	199	19	25.7	6	28.1	4.14	4.87	4.48	12.59	9.5	10.36	5.3	6.95	6.3	7.61	7.19	6.96	4.496666667	10.81666667	6.183333333	7.253333333	1.07	1	0.79	0.0246875	149	15	9.933333333	7.837
3	Hand	Wet	WH	WH60	180	16/7/2021	198	18	23	4	38	4.2	3.91	NA	6.91	7	NA	6.85	7.18	NA	8.3	7.87	NA	4.055	6.955	7.015	8.085	1.07	2	3.52	0.055	142	11	12.90909091	7.518
3	Open	Wet	WO	WO43	180	21/7/2021	203	23	24	20	10.4	2.86	3.57	3.53	8.62	9.82	9.25	6.48	6	6.94	7.54	7.32	7.98	3.32	9.23	6.473333333	7.613333333	1.14	1	2.18	0.068125	408	37	11.02702703	7.677
3	Open	Wet	WO	WO57	180	16/7/2021	198	18	22	20	32.2	3.45	3.98	NA	8.53	8.87	NA	4.86	4.8	NA	5.6	5.05	NA	3.715	8.7	4.83	5.325	0.495	2	1.84	0.02875	335	24	13.95833333	7.516
3	Open	Wet	WO	WO53	180	19/7/2021	201	21	16.4	20	32.7	4.22	3.9	3.69	13.8	11.42	10.98	4.48	4.63	6.07	7.88	6.84	8.47	3.936666667	12.06666667	5.06	7.73	2.67	2	1.28	0.02	99	12	8.25	7.344
3	Open	Wet	WO	WO55	180	17/7/2021	199	19	26.2	18	30.1	4.35	3.99	4.3	11.35	12.75	12.43	5.25	5.91	5.92	6.78	7.75	7.79	4.213333333	12.17666667	5.693333333	7.44	1.746666667	3	4.19	0.043645833	147	30	4.9	7.706
3	Open	Wet	WO	WO56	180	16/7/2021	198	18	25.5	18	32.4	3.28	3.04	3.49	13.61	12.75	14.15	6.4	7	7.27	7.59	8.04	8.53	3.27	13.50333333	6.89	8.053333333	1.163333333	2	1.86	0.0290625	256	31	8.258064516	7.603
3	Open	Wet	WO	WO50	180	17/7/2021	199	19	23.3	18	33.4	3.91	3.28	3.56	10.64	11.18	8.29	6.19	5.14	6.08	8.59	6.77	7.61	3.583333333	10.03666667	5.803333333	7.656666667	1.853333333	2	1.15	0.01796875	91	13	7	7.488
3	Open	Wet	WO	WO46	180	16/7/2021	198	18	24.7	17	35.8	3.06	2.83	3.32	8.3	6.9	8.24	4.79	7.89	4.01	5.78	6.73	6.23	3.07	7.813333333	5.563333333	6.246666667	0.683333333	2	0.75	0.01171875	200	15	13.33333333	7.468
3	Open	Wet	WO	WO48	180	18/7/2021	200	20	20.5	14	31.4	3.93	3.41	3.83	11.8	9.72	11.8	5.83	4.77	5.02	8.48	4.57	5.84	3.723333333	11.10666667	5.206666667	6.296666667	1.09	3	0.8	0.008333333	157	24	6.541666667	7.578
3	Open	Wet	WO	WO51	180	15/7/2021	197	17	18	12	40.8	2.28	3.16	2.82	9.56	9.71	10.48	6.12	6.52	6.26	6.18	6.8	6.28	2.753333333	9.916666667	6.3	6.42	0.12	3	2.14	0.022291667	248	26	9.538461538	7.505
3	Open	Wet	WO	WO59	180	15/7/2021	197	17	23	12	44.8	2.57	3.13	3.03	10.78	10.96	12.63	5.48	5.71	6.72	6.25	6.75	8.93	2.91	11.45666667	5.97	7.31	1.34	3	1.84	0.019166667	314	20	15.7	7.573
3	Open	Wet	WO	WO42	180	16/7/2021	198	18	22.8	12	34.4	1.89	1.9	NA	8.7	9.9	NA	4.65	7.02	NA	6.35	7.84	NA	1.895	9.3	5.835	7.095	1.26	2	1.7	0.0265625	169	21	8.047619048	7.475
3	Open	Wet	WO	WO60	180	16/7/2021	198	18	22.5	12	34.8	1.91	2.81	3.79	9.7	9.83	11.17	4.27	4.72	4.87	6.27	6.37	7.5	2.836666667	10.23333333	4.62	6.713333333	2.093333333	2	0.31	0.00484375	259	24	10.79166667	7.8
3	Open	Wet	WO	WO41	180	16/7/2021	198	18	17.9	12	36	1.85	1.47	NA	8.65	7.8	NA	4.95	3.25	NA	5.78	5.1	NA	1.66	8.225	4.1	5.44	1.34	2	1.63	0.02546875	37	10	3.7	7.463
3	Open	Wet	WO	WO47	180	16/7/2021	198	18	20	12	36.4	1.54	2.41	NA	8.21	11.2	NA	5.89	5.95	NA	6.41	6.53	NA	1.975	9.705	5.92	6.47	0.55	2	0.6	0.009375	80	11	7.272727273	7.417
3	Open	Wet	WO	WO49	180	17/7/2021	199	19	28.6	10	18.8	3.72	3.44	3.99	11.06	12.78	13.09	6.38	6.69	6.28	7.25	6.44	6.95	3.716666667	12.31	6.45	6.88	0.43	3	1.4	0.014583333	201	22	9.136363636	7.681
3	Open	Wet	WO	WO52	180	16/7/2021	198	18	20.5	10	35.7	2.8	3.18	2.76	10.49	10.88	8.4	9.92	5.67	5.37	5.77	6.87	6.6	2.913333333	9.923333333	6.986666667	6.413333333	-0.573333333	2	1.16	0.018125	114	15	7.6	7.478
3	Open	Wet	WO	WO54	180	17/7/2021	199	19	24.2	7	32.4	2.38	2.15	2.36	11.1	9.96	9.21	4.74	4.4	4.77	4.49	5.95	5.47	2.296666667	10.09	4.636666667	5.303333333	0.666666667	1	2.16	0.0675	357	34	10.5	7.732
3	Open	Wet	WO	WO45	180	16/7/2021	198	18	23.01	6	34.6	2.78	2.83	NA	11.99	9.11	NA	4.94	5.72	NA	7.33	6.94	NA	2.805	10.55	5.33	7.135	1.805	3	1.53	0.0159375	124	12	10.33333333	7.584
3	Open	Wet	WO	WO44	180	19/7/2021	201	21	10	5	35.9	2.9	2.25	2.51	5.87	11.26	5.71	5.65	5.59	5.96	5.65	6.9	7.48	2.553333333	7.613333333	5.733333333	6.676666667	0.943333333	2	1.9	0.0296875	33	5	6.6	7.368
3	Open	Wet	WO	WO58	180	16/7/2021	198	18	22.1	3	39.2	3.6	3.2	3.81	11.34	9.75	12.8	6.03	5.52	3.13	6.61	7.23	7.07	3.536666667	11.29666667	4.893333333	6.97	2.076666667	2	1.86	0.0290625	145	16	9.0625	7.503
4	Hand	Dry	DH	DH72	188	21/7/2021	203	15	16.01	25	29.2	4.05	3.18	3.31	16.4	11.58	8.91	6.5	5.28	7.5	8.5	7.77	7.36	3.513333333	12.29666667	6.426666667	7.876666667	1.45	2	4.64	0.0725	5	3	1.666666667	7.359
4	Hand	Dry	DH	DH76	188	21/7/2021	203	15	19.6	25	24.4	3.18	3.57	2.49	10.5	11.38	10.27	5.27	5.37	5	6.7	5.87	5.02	3.08	10.71666667	5.213333333	5.863333333	0.65	3	7	0.072916667	119	17	7	7.413
4	Hand	Dry	DH	DH75	188	22/7/2021	204	16	14.5	17	26.7	3.07	3.09	3.36	11.95	10.55	10.38	6.5	7.5	6.63	8.56	7.68	6.48	3.173333333	10.96	6.876666667	7.573333333	0.696666667	2	4.08	0.06375	26	9	2.888888889	7.446
4	Hand	Dry	DH	DH74	188	21/7/2021	203	15	20.2	16	22.9	4.09	2.99	2.4	11.14	10.23	9.98	6.07	5.09	5.78	6.96	5.86	5.44	3.16	10.45	5.646666667	6.086666667	0.44	2	4.09	0.06390625	121	11	11	7.292
4	Hand	Dry	DH	DH79	188	20/7/2021	202	14	16.3	16	18.4	3.71	3.91	3.56	10.81	10.06	11.81	6.57	6.09	6.96	7.32	7.38	7.35	3.726666667	10.89333333	6.54	7.35	0.81	4	4.78	0.03734375	67	8	8.375	7.466
4	Hand	Dry	DH	DH61	188	24/7/2021	206	18	5.5	15	33	2.99	2.73	3.19	9.86	9.49	12.72	6.43	5.98	5.94	7.57	6.19	6.37	2.97	10.69	6.116666667	6.71	0.593333333	2	2.78	0.0434375	0	0	NA	7.268
4	Hand	Dry	DH	DH80	188	20/7/2021	202	14	15.6	15	20.8	3.57	4.02	3.51	12.27	11.27	12.31	6.56	6.53	6.26	6.39	6.56	7.24	3.7	11.95	6.45	6.73	0.28	4	5.17	0.040390625	96	9	10.66666667	7.366
4	Hand	Dry	DH	DH73	188	21/7/2021	203	15	17	13	22.4	2	1.95	1.66	3.84	6.11	6.18	2.36	3.39	4.12	4.18	4.7	5	1.87	5.376666667	3.29	4.626666667	1.336666667	3	6.11	0.063645833	130	10	13	7.33
4	Hand	Dry	DH	DH77	188	22/7/2021	204	16	15.6	12	23	2.14	2.74	2.44	7.59	10.99	9.98	5.8	6.6	6.84	6.98	6.79	9.75	2.44	9.52	6.413333333	7.84	1.426666667	1	2.88	0.09	148	18	8.222222222	7.463
4	Hand	Dry	DH	DH62	188	24/7/2021	206	18	6.5	11	23.8	3.51	2.97	3.52	11.53	11.66	9.5	6.57	6.4	7.19	8.59	8.36	8.98	3.333333333	10.89666667	6.72	8.643333333	1.923333333	2	0.98	0.0153125	0	0	NA	7.303
4	Hand	Dry	DH	DH68	188	28/7/2021	210	22	11.5	10	25.9	2.8	2.88	3.08	7.77	8.7	11.99	6.42	5.88	6.39	7.14	7.56	7.58	2.92	9.486666667	6.23	7.426666667	1.196666667	2	2.57	0.04015625	0	0	NA	7.367
4	Hand	Dry	DH	DH67	188	23/7/2021	205	17	10.4	8	28.8	3.28	3.3	4.5	8.75	9.17	8.94	6.82	5.79	5.08	8.03	8.15	8.33	3.693333333	8.953333333	5.896666667	8.17	2.273333333	2	0.94	0.0146875	2	2	1	7.359
4	Hand	Dry	DH	DH66	188	22/7/2021	204	16	16.1	7	39.3	3.08	2.97	3.19	7.25	12.13	6.62	5.7	5.2	4.05	6.87	6.67	6.21	3.08	8.666666667	4.983333333	6.583333333	1.6	1	2.3	0.071875	0	2	0	7.431
4	Hand	Dry	DH	DH71	188	21/7/2021	203	15	18.3	6	27	3.96	3.52	3.81	12.71	11.61	11.28	6.25	5.83	6.46	7.63	7.04	8.27	3.763333333	11.86666667	6.18	7.646666667	1.466666667	2	2.26	0.0353125	49	6	8.166666667	7.464
4	Hand	Dry	DH	DH64	188	27/7/2021	209	21	8.5	6	33.3	3.31	2.14	3.21	8.91	10.06	11.58	6.5	5.37	6.96	8.56	7.68	7.24	2.886666667	10.18333333	6.276666667	7.826666667	1.55	2	2.56	0.04	15	1	15	7.244
4	Hand	Dry	DH	DH65	188	30/7/2021	212	24	9.5	4	34.1	NA	NA	NA	NA	NA	NA	NA	NA	NA	NA	NA	NA	NA	NA	NA	NA	NA	2	1.31	0.02046875	0	0	NA	7.209
4	Hand	Dry	DH	DH78	188	NA	NA	NA	NA	NA	NA	3.31	2.54	3.31	8.91	12.91	9.43	7.5	7	6.77	7.77	7.78	7.54	3.053333333	10.41666667	7.09	7.696666667	0.606666667	NA	NA	NA	0	0	NA	NA
4	Hand	Dry	DH	DH69	188	NA	NA	NA	NA	NA	NA	3.5	3.08	3.1	9.07	7.17	11.36	7.09	5.88	7.43	8.07	8.12	7.69	3.226666667	9.2	6.8	7.96	1.16	3	7	0.072916667	2	2	1	7.426
4	Hand	Dry	DH	DH63	188	NA	NA	NA	NA	NA	NA	3.65	4.53	4.88	13.52	11.86	10.78	6.66	5.89	5.5	8.8	10.04	5.7	4.353333333	12.05333333	6.016666667	8.18	2.163333333	3	5.64	0.05875	0	0	NA	NA
4	Hand	Dry	DH	DH70	188	NA	NA	NA	NA	NA	NA	3.08	2.97	3.19	7.25	12.16	6.62	5.7	5.1	4.06	6.85	6.69	6.24	3.08	8.676666667	4.953333333	6.593333333	1.64	2	4.08	0.06375	0	0	NA	7.186
4	Open	Dry	DO	DO68	188	29/7/2021	211	23	7.3	19	19.2	3.55	3.12	3.23	10.68	11.9	12.2	5.66	5.94	6.98	8.32	7.69	7.8	3.3	11.59333333	6.193333333	7.936666667	1.743333333	4	2.9	0.02265625	1	1	1	7.455
4	Open	Dry	DO	DO69	188	25/7/2021	207	19	14.6	17	20.8	3.46	3.55	4.01	10.86	11.26	10.59	5.9	2.35	4.73	7.16	7.56	7.61	3.673333333	10.90333333	4.326666667	7.443333333	3.116666667	3	5.92	0.061666667	0	2	0	7.323
4	Open	Dry	DO	DO67	188	22/7/2021	204	16	6.8	17	18.2	3.23	4.09	3.55	11.75	10.75	8.55	5.87	5.99	5.21	8.01	7.61	6.27	3.623333333	10.35	5.69	7.296666667	1.606666667	2	4.18	0.0653125	0	1	0	7.266
4	Open	Dry	DO	DO80	188	22/7/2021	204	16	20.6	16	22.3	3.23	3.64	4.36	11.75	11.9	14.75	5.87	7.7	6.44	8.01	6.29	6.49	3.743333333	12.8	6.67	6.93	0.26	3	2.03	0.021145833	185	16	11.5625	7.43
4	Open	Dry	DO	DO76	188	21/7/2021	203	15	22.5	12	23.6	3.5	2.66	3.36	13.64	13.6	13.63	6.15	6.02	5.4	8.38	7.81	7.81	3.173333333	13.62333333	5.856666667	8	2.143333333	3	2.01	0.0209375	120	12	10	7.296
4	Open	Dry	DO	DO79	188	21/7/2021	203	15	20.4	12	27.2	4.09	3.54	4.61	12.33	10.84	12.28	4.98	4.98	4.9	7.32	7.94	7.65	4.08	11.81666667	4.953333333	7.636666667	2.683333333	2	2.02	0.0315625	106	18	5.888888889	7.49
4	Open	Dry	DO	DO63	188	24/7/2021	206	18	13.01	12	17.6	3.49	3.7	4.45	13.89	9.93	5.67	6.33	6.63	6.96	6.51	7.4	7.2	3.88	9.83	6.64	7.036666667	0.396666667	NA	NA	NA	2	2	1	7.293
4	Open	Dry	DO	DO78	188	22/7/2021	204	16	22.3	11	18.2	3.12	2.86	4.36	10.75	8.9	10.61	5.72	3.61	5.25	6.48	6.48	6.62	3.446666667	10.08666667	4.86	6.526666667	1.666666667	4	3	0.0234375	149	16	9.3125	7.544
4	Open	Dry	DO	DO61	188	21/7/2021	203	15	10.3	11	16.8	4.01	3.64	3.71	11.17	10.99	11.15	6.56	6.7	7.12	7.47	7.69	7.9	3.786666667	11.10333333	6.793333333	7.686666667	0.893333333	NA	NA	NA	0	1	0	7.313
4	Open	Dry	DO	DO73	188	21/7/2021	203	15	16.3	10	26.8	2	2.7	NA	8.85	8.09	NA	3.92	5.21	NA	5.17	4.06	NA	2.35	8.47	4.565	4.615	0.05	2	1.9	0.0296875	39	8	4.875	7.286
4	Open	Dry	DO	DO65	188	25/7/2021	207	19	10.7	10	17	3.18	3.23	3.15	8.23	6.86	8.18	4.62	4.54	3.91	6.92	5.54	5.96	3.186666667	7.756666667	4.356666667	6.14	1.783333333	2	3.02	0.0471875	0	2	0	7.369
4	Open	Dry	DO	DO77	188	21/7/2021	203	15	21	10	23.2	3.55	5.4	4.63	11.43	10.7	14.01	5.94	5.61	5.99	7.61	7.73	8.18	4.526666667	12.04666667	5.846666667	7.84	1.993333333	NA	NA	NA	72	11	6.545454545	7.398
4	Open	Dry	DO	DO74	188	21/7/2021	203	15	15.8	10	20.8	3.61	3.61	4.07	12.57	12.95	11.43	5.26	4.95	5.24	6.13	6.31	6.41	3.763333333	12.31666667	5.15	6.283333333	1.133333333	2	0.82	0.0128125	84	15	5.6	7.346
4	Open	Dry	DO	DO75	188	22/7/2021	204	16	21.1	9	29.1	3.67	3.27	NA	10.58	11.68	NA	5.86	6.12	NA	8.25	9.43	NA	3.47	11.13	5.99	8.84	2.85	3	3	0.03125	62	12	5.166666667	7.395
4	Open	Dry	DO	DO62	188	24/7/2021	206	18	9.8	9	16.9	3.2	4.12	NA	10.78	9.8	NA	4.04	4.18	NA	5.56	5.72	NA	3.66	10.29	4.11	5.64	1.53	NA	NA	NA	4	3	1.333333333	7.294
4	Open	Dry	DO	DO71	188	21/7/2021	203	15	18	8	25.2	3.62	3.32	NA	11.6	7.65	NA	4.57	4.76	NA	6.51	6.7	NA	3.47	9.625	4.665	6.605	1.94	2	1.2	0.01875	60	11	5.454545455	7.574
4	Open	Dry	DO	DO64	188	25/7/2021	207	19	12.8	7	14	2.16	2.69	2.83	7.65	7.34	7.86	4.24	9.65	4.49	7.65	5.23	5.38	2.56	7.616666667	6.126666667	6.086666667	-0.04	2	5.08	0.079375	0	2	0	7.619
4	Open	Dry	DO	DO72	188	21/7/2021	203	15	19.5	6	30.6	3.73	4.09	4.5	10.72	8.87	11.23	5.33	4.98	5.6	6.86	6.11	6.27	4.106666667	10.27333333	5.303333333	6.413333333	1.11	2	1.32	0.020625	79	9	8.777777778	7.498
4	Open	Dry	DO	DO66	188	22/7/2021	204	16	9.6	5	19	2.4	2.33	NA	9.25	9.76	NA	4.05	5.14	NA	4.43	7.08	NA	2.365	9.505	4.595	5.755	1.16	4	3.01	0.023515625	5	2	2.5	7.263
4	Open	Dry	DO	DO70	188	NA	NA	NA	NA	NA	NA	2.19	2.7	2.99	7.69	7.21	7.9	4.5	4.7	4.32	7.6	8	5.2	2.626666667	7.6	4.506666667	6.933333333	2.426666667	2	5.9	0.0921875	NA	NA	NA	NA
4	Hand	Wet	WH	WH71	188	21/7/2021	203	15	12	NA	30	3.33	3.19	2.82	7.8	10.81	8.9	5.35	5.49	5.81	7.6	7.48	5.96	3.113333333	9.17	5.55	7.013333333	1.463333333	4	1.64	0.0128125	6	5	1.2	7.72
4	Hand	Wet	WH	WH78	188	26/7/2021	208	20	19.3	27	33.7	2.45	2.78	3.25	8.49	8.45	8.9	4.86	5.28	5.99	8.27	7.21	6.9	2.826666667	8.613333333	5.376666667	7.46	2.083333333	2	0.88	0.01375	3	2	1.5	7.818
4	Hand	Wet	WH	WH65	188	22/7/2021	204	16	14	26	45.8	3.52	3.53	NA	9.53	7.63	NA	5.82	5.08	NA	8.31	7.5	NA	3.525	8.58	5.45	7.905	2.455	2	2.17	0.03390625	0	1	0	7.552
4	Hand	Wet	WH	WH67	188	23/7/2021	205	17	17.3	23	38.4	3.14	2.86	3.12	10.28	8.77	7.93	4.98	6.64	5.32	8.16	8.04	5.4	3.04	8.993333333	5.646666667	7.2	1.553333333	2	1.73	0.02703125	178	16	11.125	7.643
4	Hand	Wet	WH	WH75	188	26/7/2021	208	20	12.6	22	39	3.36	2.8	3.54	7.81	8.4	8.9	5.6	5.96	5.99	7.6	7.2	6.9	3.233333333	8.37	5.85	7.233333333	1.383333333	4	1.08	0.0084375	111	9	12.33333333	7.504
4	Hand	Wet	WH	WH76	188	22/7/2021	204	16	15.5	22	25.2	3.33	2.78	3.58	7.8	8.45	8.75	5.35	5.82	6.21	7.48	7.21	6.41	3.23	8.333333333	5.793333333	7.033333333	1.24	3	1.24	0.012916667	125	14	8.928571429	7.644
4	Hand	Wet	WH	WH73	188	23/7/2021	205	17	16.5	20	33.5	5.41	4.83	5.18	11.99	14.02	16.59	6.3	6.78	7.74	9.6	9.49	9.67	5.14	14.2	6.94	9.586666667	2.646666667	2	2.16	0.03375	3	10	0.3	7.586
4	Hand	Wet	WH	WH62	188	22/7/2021	204	16	16	17	33	3.55	4.02	3.11	9.1	10.19	11.32	5.04	6.67	5.32	6.53	6.6	7.44	3.56	10.20333333	5.676666667	6.856666667	1.18	2	3.35	0.05234375	122	10	12.2	7.328
4	Hand	Wet	WH	WH64	188	21/7/2021	203	15	12.3	16	40.6	3.55	3.49	3.4	11.27	8.5	10.08	4.5	4.67	5.25	6.33	6.25	6.88	3.48	9.95	4.806666667	6.486666667	1.68	3	1.6	0.016666667	10	17	0.588235294	7.436
4	Hand	Wet	WH	WH77	188	24/7/2021	206	18	11	16	30.8	3.19	2.82	NA	10.81	10.84	NA	5.49	5.81	NA	6.26	5.96	NA	3.005	10.825	5.65	6.11	0.46	2	1.73	0.02703125	19	3	6.333333333	7.472
4	Hand	Wet	WH	WH66	188	24/7/2021	206	18	10	15	36.4	3.55	4.02	3.12	9.11	10.16	11.9	5.02	6.69	5.6	6.7	6.8	7.55	3.563333333	10.39	5.77	7.016666667	1.246666667	3	1.23	0.0128125	2	7	0.285714286	7.608
4	Hand	Wet	WH	WH69	188	23/7/2021	205	17	10.9	14	42.1	1.68	1.87	NA	10.19	9.25	NA	4.62	5.07	NA	7.56	6.86	NA	1.775	9.72	4.845	7.21	2.365	3	3.89	0.040520833	1	1	1	7.489
4	Hand	Wet	WH	WH74	188	23/7/2021	205	17	12.2	14	39.2	3.02	4.33	4.26	9.15	9.39	8.13	5.84	6.02	6.09	7.77	8.53	7.06	3.87	8.89	5.983333333	7.786666667	1.803333333	2	0.96	0.015	39	5	7.8	7.594
4	Hand	Wet	WH	WH79	188	26/7/2021	208	20	10.5	13	33.8	3.66	3.49	2.84	10.62	10.67	6.19	5.36	6.16	4.86	8.52	6.57	5.63	3.33	9.16	5.46	6.906666667	1.446666667	3	1.29	0.0134375	0	2	0	7.26
4	Hand	Wet	WH	WH72	188	22/7/2021	204	16	18.5	12	40.2	3.78	3.89	3.69	11.92	12.3	10.62	5.78	6.31	6.06	7.2	7.07	8.08	3.786666667	11.61333333	6.05	7.45	1.4	2	2.41	0.03765625	108	10	10.8	7.503
4	Hand	Wet	WH	WH68	188	24/7/2021	206	18	13.01	12	38.4	3.22	3.28	1.98	9.72	10.49	8.77	6	5.57	4.97	6.27	7.83	7.1	2.826666667	9.66	5.513333333	7.066666667	1.553333333	4	1.99	0.015546875	8	3	2.666666667	7.446
4	Hand	Wet	WH	WH70	188	24/7/2021	206	18	9.8	8	43.7	3.53	3.56	NA	9.8	7.65	NA	5.88	5.09	NA	8.31	7.5	NA	3.545	8.725	5.485	7.905	2.42	3	1.3	0.013541667	47	6	7.833333333	7.291
4	Hand	Wet	WH	WH61	188	25/7/2021	207	19	14.3	7	40.7	4.33	2.33	2.65	8.96	8.68	10.74	5.19	5.47	5.19	6.21	7.06	8.08	3.103333333	9.46	5.283333333	7.116666667	1.833333333	4	1.66	0.01296875	30	5	6	7.275
4	Hand	Wet	WH	WH80	188	NA	NA	NA	NA	NA	NA	3.32	3.92	3.26	10.2	11.22	9.23	4.84	3.84	4.75	5.63	5.63	7.5	3.5	10.21666667	4.476666667	6.253333333	1.776666667	2	2.4	0.0375	0	0	NA	NA
4	Hand	Wet	WH	WH63	188	NA	NA	NA	NA	NA	NA	2.62	2.6	NA	11.11	12.15	NA	5.49	4.49	NA	7.72	6.9	NA	2.61	11.63	4.99	7.31	2.32	3	3.79	0.039479167	0	0	NA	7.237
4	Open	Wet	WO	WO71	188	21/7/2021	203	15	12.6	23	31.2	4.25	4.83	3.65	8.72	9.22	9.32	5.2	5.3	5.88	7.09	6.55	6.65	4.243333333	9.086666667	5.46	6.763333333	1.303333333	3	1.6	0.016666667	9	7	1.285714286	7.365
4	Open	Wet	WO	WO74	188	23/7/2021	205	17	22	19	39.7	3.59	3.56	3.75	11.36	12.49	11.17	7.29	6.59	5.55	8.7	8.83	9.05	3.633333333	11.67333333	6.476666667	8.86	2.383333333	1	0.46	0.014375	34	7	4.857142857	7.7
4	Open	Wet	WO	WO67	188	23/7/2021	205	17	9.8	17	40.3	4.03	4.32	4.58	10.8	12.1	13.31	4.95	6.55	6.6	6.35	7.41	7.74	4.31	12.07	6.033333333	7.166666667	1.133333333	3	2.18	0.022708333	202	20	10.1	7.561
4	Open	Wet	WO	WO72	188	22/7/2021	204	16	17.05	17	39.7	2.63	3.96	2.98	11.08	9.81	9.5	4.76	6.16	5.5	6.5	7.25	6.69	3.19	10.13	5.473333333	6.813333333	1.34	2	1.17	0.01828125	94	11	8.545454545	7.525
4	Open	Wet	WO	WO70	188	22/7/2021	204	16	19	15	39.7	3.09	4.8	2.98	10.09	9.2	9.48	5.79	5.8	5.5	7.61	7.25	7.12	3.623333333	9.59	5.696666667	7.326666667	1.63	1	0.59	0.0184375	41	14	2.928571429	7.491
4	Open	Wet	WO	WO65	188	22/7/2021	204	16	19.2	15	34.2	2.55	3.55	2.77	10.95	11.12	10.64	6.25	6.23	5.84	7.87	7.19	7.04	2.956666667	10.90333333	6.106666667	7.366666667	1.26	3	1.5	0.015625	227	22	10.31818182	7.416
4	Open	Wet	WO	WO76	188	21/7/2021	203	15	17.2	14	31.8	3.45	3.26	3.26	10.91	11.79	10.87	5.78	6.36	5.02	7.21	7.6	7.69	3.323333333	11.19	5.72	7.5	1.78	1	1.67	0.0521875	158	14	11.28571429	7.716
4	Open	Wet	WO	WO68	188	24/7/2021	206	18	20.5	14	31	3.69	3.8	2.39	10.67	10.83	10.11	6.39	7.12	5.64	9.36	9.76	7	3.293333333	10.53666667	6.383333333	8.706666667	2.323333333	3	1.44	0.015	97	13	7.461538462	7.6
4	Open	Wet	WO	WO62	188	24/7/2021	206	18	19.6	14	36.7	3.12	3.36	3.83	9.51	11.51	10.3	6.54	5.59	5.82	6.66	6.07	6.91	3.436666667	10.44	5.983333333	6.546666667	0.563333333	3	1.69	0.017604167	40	8	5	7.492
4	Open	Wet	WO	WO73	188	21/7/2021	203	15	13.4	13	32.2	4.26	4.12	4.35	11.32	11.5	14.32	6.33	6.99	6.39	6.49	6.98	8.08	4.243333333	12.38	6.57	7.183333333	0.613333333	2	4.96	0.0775	19	3	6.333333333	7.501
4	Open	Wet	WO	WO66	188	22/7/2021	204	16	25.1	13	33.5	3.31	4.15	4.32	10.89	12.96	11.73	6.61	6.83	7.36	6.57	5.5	8.16	3.926666667	11.86	6.933333333	6.743333333	-0.19	3	1.16	0.012083333	230	17	13.52941176	7.779
4	Open	Wet	WO	WO75	188	24/7/2021	206	18	12	12	33.8	2.64	3.8	2.9	11.1	11.29	10.86	6.25	6.23	6	6.35	7.41	7.6	3.113333333	11.08333333	6.16	7.12	0.96	3	0.2	0.002083333	4	5	0.8	7.542
4	Open	Wet	WO	WO61	188	21/7/2021	203	15	16.5	12	11.8	4.21	NA	NA	12.21	NA	NA	5.83	NA	NA	7.54	NA	NA	4.21	12.21	5.83	7.54	1.71	4	1.38	0.01078125	48	14	3.428571429	7.808
4	Open	Wet	WO	WO64	188	21/7/2021	203	15	19.3	11	14.4	3.56	2.8	2.97	10.02	9.73	8.85	5.59	3.65	6	7.94	7.98	6.7	3.11	9.533333333	5.08	7.54	2.46	2	0.9	0.0140625	55	7	7.857142857	7.601
4	Open	Wet	WO	WO79	188	23/7/2021	205	17	16.8	10	39	3.69	3.31	2.55	10.62	10.89	10.95	6.39	6.61	6.25	9.36	7.97	7.94	3.183333333	10.82	6.416666667	8.423333333	2.006666667	1	0.93	0.0290625	20	9	2.222222222	7.698
4	Open	Wet	WO	WO77	188	22/7/2021	204	16	18.6	7	37.3	3.46	3.65	3.26	10.92	9.22	8.72	5.4	5.3	5.38	7.99	6.58	7.61	3.456666667	9.62	5.36	7.393333333	2.033333333	2	2.03	0.03171875	105	13	8.076923077	7.702
4	Open	Wet	WO	WO63	188	24/7/2021	206	18	17	6	33.1	2.31	3.31	2.4	12.8	11.04	11.57	7.17	7.71	7.24	7.34	7.79	8.24	2.673333333	11.80333333	7.373333333	7.79	0.416666667	3	2.16	0.0225	139	9	15.44444444	7.399
4	Open	Wet	WO	WO78	188	NA	NA	NA	NA	NA	NA	3.78	2.9	3.67	11.92	11.3	10.37	6.06	5.71	5	7.8	7.06	5.21	3.45	11.19666667	5.59	6.69	1.1	2	4.95	0.07734375	177	27	6.555555556	7.687
4	Open	Wet	WO	WO69	188	NA	NA	NA	NA	NA	NA	NA	NA	NA	NA	NA	NA	NA	NA	NA	NA	NA	NA	NA	NA	NA	NA	NA	1	0.51	0.0159375	0	0	NA	7.504
4	Open	Wet	WO	WO80	188	NA	NA	NA	NA	NA	NA	3.89	4.4	4.25	12.3	10.48	13.79	6.31	5.37	5.37	8.08	6.93	6.29	4.18	12.19	5.683333333	7.1	1.416666667	3	0.4	0.004166667	7	3	2.333333333	7.33
5	Hand	Dry	DH	DH90	194	1/8/2021	214	20	24	20	14.6	3.07	3.09	3.36	11.95	10.38	10.38	6.5	9.5	6.78	8.56	7.68	6.48	3.173333333	10.90333333	7.593333333	7.573333333	-0.02	1	3.18	0.099375	16	24	0.666666667	7.38
5	Hand	Dry	DH	DH86	194	31/7/2021	213	19	13.5	20	16.4	3.5	3.18	3.1	9.07	11.17	11.36	7.09	5.88	7.43	8.07	8.12	8.19	3.26	10.53333333	6.8	8.126666667	1.326666667	2	1.62	0.0253125	0	0	NA	7.392
5	Hand	Dry	DH	DH91	194	31/7/2021	213	19	17.6	19	16	2.34	2.34	2.79	6.4	6.77	6.03	3.32	3.43	3.72	5.4	5.63	5.88	2.49	6.4	3.49	5.636666667	2.146666667	4	7	0.0546875	21	4	5.25	7.32
5	Hand	Dry	DH	DH92	194	30/7/2021	212	18	20.5	17	9.2	3.64	3.72	3.59	10.79	10.83	8.77	6.27	5.4	5.58	7.38	6.84	5.59	3.65	10.13	5.75	6.603333333	0.853333333	3	1.1	0.011458333	43	9	4.777777778	7.428
5	Hand	Dry	DH	DH94	194	30/7/2021	212	18	20.2	17	9.3	4.56	4.6	3.8	11.16	12.18	12.63	6.82	6.9	8	7.69	6.89	7.9	4.32	11.99	7.24	7.493333333	0.253333333	2	1.5	0.0234375	23	7	3.285714286	7.397
5	Hand	Dry	DH	DH95	194	29/7/2021	211	17	21.6	16	9.8	3.89	3.74	NA	10.74	7.75	NA	6.61	6	NA	5.32	6.29	NA	3.815	9.245	6.305	5.805	-0.5	4	3.1	0.02421875	71	4	17.75	7.468
5	Hand	Dry	DH	DH97	194	28/7/2021	210	16	17.6	14	11.2	2.36	2.28	3.02	6.4	6.2	6.08	3.35	3.4	3.8	5.6	5.62	5.7	2.553333333	6.226666667	3.516666667	5.64	2.123333333	1	3.65	0.1140625	0	0	NA	7.383
5	Hand	Dry	DH	DH99	194	29/7/2021	211	17	18.2	12	7.8	3.41	4.31	3.33	12.5	12.32	7.53	7.4	7.57	5.74	8.36	9.07	8.05	3.683333333	10.78333333	6.903333333	8.493333333	1.59	4	5.08	0.0396875	73	8	9.125	7.449
5	Hand	Dry	DH	DH89	194	NA	NA	NA	12	10	14.8	3.2	2.89	3.15	8.7	8.88	7.9	5.3	4.8	5.6	6.77	4.99	5.92	3.08	8.493333333	5.233333333	5.893333333	0.66	2	3.27	0.05109375	2	1	2	7.239
5	Hand	Dry	DH	DH98	194	28/7/2021	210	16	20.1	10	15.8	2.42	2.63	3.84	8.49	7.43	10.25	5.75	5.21	6.3	5.8	5.03	5.91	2.963333333	8.723333333	5.753333333	5.58	-0.173333333	3	1.7	0.017708333	10	2	5	7.461
5	Hand	Dry	DH	DH84	194	29/7/2021	211	17	16.3	10	13	3.28	3.3	4.05	8.73	9.17	8.74	6.82	5.79	5.08	8.03	8.33	8.15	3.543333333	8.88	5.896666667	8.17	2.273333333	3	1.35	0.0140625	38	10	3.8	7.272
5	Hand	Dry	DH	DH96	194	28/7/2021	210	16	23.5	10	9.2	3.89	3.72	3.02	6.68	6.7	6.21	3.16	3.5	3.74	5.8	5.77	5.75	3.543333333	6.53	3.466666667	5.773333333	2.306666667	1	1.5	0.046875	NA	NA	NA	NA
5	Hand	Dry	DH	DH100	194	30/7/2021	212	18	20.1	8	10.2	3.71	4.39	4.23	11.62	9.97	10.68	6.08	4.56	5.68	7.19	6.26	5.83	4.11	10.75666667	5.44	6.426666667	0.986666667	1	3.6	0.1125	71	6	11.83333333	7.48
5	Hand	Dry	DH	DH83	194	30/7/2021	212	18	22	8	18	3.08	2.99	3.19	7.25	12.13	7.62	5.7	5.7	4.05	6.87	6.67	6.21	3.086666667	9	5.15	6.583333333	1.433333333	2	0.91	0.01421875	17	3	5.666666667	7.372
5	Hand	Dry	DH	DH85	194	29/7/2021	211	17	17.5	8	7.2	2.8	2.88	3.08	8.7	8.7	11.99	6.42	5.88	6.89	7.14	7.56	7.88	2.92	9.796666667	6.396666667	7.526666667	1.13	4	1.32	0.0103125	8	5	1.6	7.34
5	Hand	Dry	DH	DH87	194	30/7/2021	212	18	15.8	6	22.6	3.08	2.97	3.19	7.25	12.16	6.62	5.7	5.7	4.76	6.85	6.15	6.64	3.08	8.676666667	5.386666667	6.546666667	1.16	2	1.19	0.01859375	6	5	1.2	7.367
5	Hand	Dry	DH	DH93	194	28/7/2021	210	16	21.4	5	17.4	4.5	9.55	3.48	11.31	11.3	12.62	6.79	6.89	7.07	7.65	6.95	7.24	5.843333333	11.74333333	6.916666667	7.28	0.363333333	3	1.11	0.0115625	64	4	16	NA
5	Hand	Dry	DH	DH82	194	NA	NA	NA	NA	NA	NA	NA	NA	NA	NA	NA	NA	NA	NA	NA	NA	NA	NA	NA	NA	NA	NA	NA	2	2.03	0.03171875	0	0	NA	NA
5	Hand	Dry	DH	DH88	194	NA	NA	NA	NA	NA	NA	3.5	3.17	3.1	7.25	12.18	11.35	5.9	5.45	5.92	6.88	7.56	7.85	3.256666667	10.26	5.756666667	7.43	1.673333333	1	4.47	0.1396875	0	2	0	7.4
5	Hand	Dry	DH	DH81	194	NA	NA	NA	NA	NA	NA	NA	NA	NA	NA	NA	NA	NA	NA	NA	NA	NA	NA	NA	NA	NA	NA	NA	3	6.78	0.070625	0	0	NA	NA
5	Open	Dry	DO	DO89	194	29/7/2021	211	17	13.01	30	11.9	1.76	2.67	2.1	7.96	6.08	8.1	5.2	4.8	5.26	4.7	6.5	6.7	2.176666667	7.38	5.086666667	5.966666667	0.88	2	4.02	0.0628125	10	4	2.5	7.446
5	Open	Dry	DO	DO84	194	31/7/2021	213	19	21.5	16	11.6	2.86	9.03	NA	6.85	10.54	NA	4.91	4.76	NA	5.8	6.69	NA	5.945	8.695	4.835	6.245	1.41	2	2.9	0.0453125	65	7	9.285714286	7.516
5	Open	Dry	DO	DO99	194	30/7/2021	212	18	23.2	15	19.8	2.98	3.1	3.06	9.83	8.25	8.35	8.59	5.19	4.6	6.63	5.5	5.25	3.046666667	8.81	6.126666667	5.793333333	-0.333333333	2	2.4	0.0375	107	10	10.7	7.488
5	Open	Dry	DO	DO88	194	28/7/2021	210	16	20.2	14	17	NA	NA	NA	NA	NA	NA	NA	NA	NA	NA	NA	NA	NA	NA	NA	NA	NA	4	2.04	0.0159375	0	5	0	7.423
5	Open	Dry	DO	DO95	194	29/7/2021	211	17	22.3	13	11.01	2.6	3.51	3.06	8.5	9.11	8	4.28	3.77	5.21	6.23	7.2	5.23	3.056666667	8.536666667	4.42	6.22	1.8	4	2.01	0.015703125	83	8	10.375	7.382
5	Open	Dry	DO	DO85	194	28/7/2021	210	16	15.3	12	9.7	NA	NA	NA	NA	NA	NA	NA	NA	NA	NA	NA	NA	NA	NA	NA	NA	NA	3	2.8	0.029166667	2	5	0.4	7.491
5	Open	Dry	DO	DO87	194	28/7/2021	210	16	16.3	12	13.4	1.87	2.17	2.8	8.17	4.15	8.19	5.48	5.5	5.29	8.5	4.19	5.8	2.28	6.836666667	5.423333333	6.163333333	0.74	1	1.9	0.059375	4	3	1.333333333	7.401
5	Open	Dry	DO	DO100	194	30/7/2021	212	18	15.4	11	19.4	2.32	2.69	NA	9.05	9.3	NA	4.23	5.84	NA	6.25	5.92	NA	2.505	9.175	5.035	6.085	1.05	3	2.04	0.02125	NA	NA	NA	7.479
5	Open	Dry	DO	DO91	194	31/7/2021	213	19	20	10	14.6	1.96	1.98	1.32	8.99	9.01	9.14	4.26	4.32	4.12	5.05	6.39	5.16	1.753333333	9.046666667	4.233333333	5.533333333	1.3	2	1.6	0.025	48	6	8	7.377
5	Open	Dry	DO	DO92	194	30/7/2021	212	18	16.5	10	20	3.26	3.12	2.18	8.17	9.1	9.2	4.5	4.8	5	5.06	5.9	5.3	2.853333333	8.823333333	4.766666667	5.42	0.653333333	3	1.8	0.01875	0	0	NA	7.365
5	Open	Dry	DO	DO98	194	30/7/2021	212	18	16.4	9	19.1	2.32	3.15	3.06	9.36	8.75	8.4	8.9	5.12	4.8	6.65	5.1	5.3	2.843333333	8.836666667	6.273333333	5.683333333	-0.59	1	1	0.03125	22	3	7.333333333	7.409
5	Open	Dry	DO	DO86	194	2/8/2021	215	21	19.5	8	12.2	NA	NA	NA	NA	NA	NA	NA	NA	NA	NA	NA	NA	NA	NA	NA	NA	NA	2	2.5	0.0390625	0	3	0	7.476
5	Open	Dry	DO	DO96	194	1/8/2021	214	20	14.9	8	15.6	NA	NA	NA	NA	NA	NA	NA	NA	NA	NA	NA	NA	NA	NA	NA	NA	NA	3	3.6	0.0375	0	0	NA	7.458
5	Open	Dry	DO	DO97	194	28/7/2021	210	16	15.3	7	14.9	4.17	4.49	4.7	9.42	10.25	9.8	6.48	5.9	5.77	7.28	8.22	6.12	4.453333333	9.823333333	6.05	7.206666667	1.156666667	3	2.02	0.021041667	0	0	NA	7.388
5	Open	Dry	DO	DO94	194	30/7/2021	212	18	19.1	7	24.3	NA	NA	NA	NA	NA	NA	NA	NA	NA	NA	NA	NA	NA	NA	NA	NA	NA	1	3.2	0.1	6	2	3	7.446
5	Open	Dry	DO	DO83	194	31/7/2021	213	19	21.2	6	14.2	1.72	1.62	2.04	4.72	6.48	8.5	3.52	3.5	5.19	4.11	4.47	5.81	1.793333333	6.566666667	4.07	4.796666667	0.726666667	2	4.16	0.065	6	2	3	7.307
5	Open	Dry	DO	DO93	194	30/7/2021	212	18	11.2	6	18.6	3.24	3.28	2.91	11.97	8.77	11.16	6.16	5.72	6.19	7.8	7.72	7.8	3.143333333	10.63333333	6.023333333	7.773333333	1.75	2	1.3	0.0203125	0	1	0	7.325
5	Open	Dry	DO	DO90	194	30/7/2021	212	18	15.6	6	13.4	NA	NA	NA	NA	NA	NA	NA	NA	NA	NA	NA	NA	NA	NA	NA	NA	NA	2	3	0.046875	0	2	0	7.526
5	Open	Dry	DO	DO82	194	NA	NA	NA	NA	6	NA	1.79	1.65	1.9	7.42	6.8	7.43	5.18	4.9	5.3	5.78	5.45	5.8	1.78	7.216666667	5.126666667	5.676666667	0.55	2	3.02	0.0471875	6	2	3	7.238
5	Open	Dry	DO	DO81	194	29/7/2021	211	17	17.2	4	9.2	1.77	2.66	2.7	7.95	6.08	8.58	5.19	4.5	5.25	4.72	6.45	6.52	2.376666667	7.536666667	4.98	5.896666667	0.916666667	2	5.07	0.07921875	49	10	4.9	7.419
5	Hand	Wet	WH	WH84	194	28/7/2021	210	16	22.5	NA	31.8	4.15	3.53	4.75	10.66	12.78	10.31	8.17	7.97	7.05	10.8	8.95	10.5	4.143333333	11.25	7.73	10.08333333	2.353333333	3	1.16	0.012083333	165	19	8.684210526	7.657
5	Hand	Wet	WH	WH94	194	29/7/2021	211	17	17.01	23	39.8	3.62	3.62	3.22	11.91	11.19	11.99	7	6.67	6.95	8.35	6.57	8.59	3.486666667	11.69666667	6.873333333	7.836666667	0.963333333	1	1.89	0.0590625	102	15	6.8	7.463
5	Hand	Wet	WH	WH96	194	30/7/2021	212	18	27.5	23	37.3	3.49	2.46	3.66	10.9	12.39	10.55	7.55	6.22	6.27	7.58	7.42	6.32	3.203333333	11.28	6.68	7.106666667	0.426666667	3	1.17	0.0121875	31	5	6.2	7.515
5	Hand	Wet	WH	WH98	194	28/7/2021	210	16	18.1	21	27.4	3.53	3.55	3.23	13.35	10.11	11.85	7.15	6.13	6.2	8.58	8.08	8.83	3.436666667	11.77	6.493333333	8.496666667	2.003333333	4	3.28	0.025625	36	6	6	7.572
5	Hand	Wet	WH	WH89	194	28/7/2021	210	16	21.2	18	29.3	4.56	5.18	4.39	11	10.58	10.08	7.11	6.9	7.07	8.32	7.78	8.84	4.71	10.55333333	7.026666667	8.313333333	1.286666667	1	3.14	0.098125	47	6	7.833333333	7.366
5	Hand	Wet	WH	WH85	194	28/7/2021	210	16	16	17	27.1	2.39	3.55	3.47	14.73	12	11.73	7.53	7.77	7.72	9.31	7.49	8.04	3.136666667	12.82	7.673333333	8.28	0.606666667	1	0.64	0.02	76	10	7.6	7.451
5	Hand	Wet	WH	WH82	194	28/7/2021	210	16	23.5	16	34.6	2.83	3.9	2.13	12.96	8.79	9.47	5.94	7.62	6.46	8.59	10.41	10.49	2.953333333	10.40666667	6.673333333	9.83	3.156666667	1	3.18	0.099375	67	9	7.444444444	7.453
5	Hand	Wet	WH	WH86	194	30/7/2021	212	18	23	16	36.8	4.59	4.1	4.1	14.75	11.87	13.38	6.86	6.1	6.89	9.36	9.36	9.34	4.263333333	13.33333333	6.616666667	9.353333333	2.736666667	4	3.21	0.025078125	89	12	7.416666667	7.498
5	Hand	Wet	WH	WH97	194	28/7/2021	210	16	19.5	13	30.2	3.5	3.51	3.1	9.97	11.77	9.44	5.34	5.43	4.84	7.32	6.44	5.91	3.37	10.39333333	5.203333333	6.556666667	1.353333333	1	0.7	0.021875	57	9	6.333333333	7.545
5	Hand	Wet	WH	WH99	194	28/7/2021	210	16	16.1	13	29.4	3.48	2.84	2.81	11.25	12.59	10.92	7.69	7.38	7.11	8.36	7.56	7.76	3.043333333	11.58666667	7.393333333	7.893333333	0.5	1	0.76	0.02375	13	5	2.6	7.617
5	Hand	Wet	WH	WH95	194	30/7/2021	212	18	22.5	12	27.2	2.53	3.55	3.29	13.35	11.1	11.25	7.11	6.11	6.2	7.88	8.08	8.35	3.123333333	11.9	6.473333333	8.103333333	1.63	2	2.86	0.0446875	35	10	3.5	7.456
5	Hand	Wet	WH	WH90	194	30/7/2021	212	18	25.3	11	36	3.6	3.42	3.75	10.73	10.63	10.53	7.63	6.13	6.41	8.68	7.34	7.35	3.59	10.63	6.723333333	7.79	1.066666667	2	2.68	0.041875	127	14	9.071428571	7.503
5	Hand	Wet	WH	WH81	194	30/7/2021	212	18	20.4	11	43.1	3.9	3.44	4.94	12.02	7.44	10.62	7.31	3.36	5.78	7.43	6.5	8.14	4.093333333	10.02666667	5.483333333	7.356666667	1.873333333	2	0.45	0.00703125	43	4	10.75	7.299
5	Hand	Wet	WH	WH92	194	30/7/2021	212	18	26	11	35	3.91	3.36	3.86	14.68	12.84	14.88	7.6	7.07	7.15	9.8	6.82	8.24	3.71	14.13333333	7.273333333	8.286666667	1.013333333	1	0.94	0.029375	97	7	13.85714286	7.408
5	Hand	Wet	WH	WH83	194	30/7/2021	212	18	23.4	9	40.1	3.79	2.91	NA	10.09	7	NA	6.45	5.41	NA	8.8	5.77	NA	3.35	8.545	5.93	7.285	1.355	3	3.21	0.0334375	22	4	5.5	NA
5	Hand	Wet	WH	WH87	194	1/8/2021	214	20	16	9	39.5	NA	NA	NA	NA	NA	NA	NA	NA	NA	NA	NA	NA	NA	NA	NA	NA	NA	1	1.87	0.0584375	NA	NA	NA	NA
5	Hand	Wet	WH	WH93	194	28/7/2021	210	16	16.5	7	27.7	3.5	3.51	3.19	9.96	11.77	9.94	7.1	6.18	4.86	7.36	6.5	5.91	3.4	10.55666667	6.046666667	6.59	0.543333333	2	2.55	0.03984375	75	6	12.5	7.337
5	Hand	Wet	WH	WH88	194	30/7/2021	212	18	28	4	40.6	3.26	3.39	4.07	12.38	12.36	8.79	6.41	6.11	7.29	8.08	8.76	9.22	3.573333333	11.17666667	6.603333333	8.686666667	2.083333333	2	0.8	0.0125	100	7	14.28571429	7.473
5	Hand	Wet	WH	WH100	194	NA	NA	NA	NA	NA	NA	NA	NA	NA	NA	NA	NA	NA	NA	NA	NA	NA	NA	NA	NA	NA	NA	NA	2	2.66	0.0415625	0	0	NA	NA
5	Hand	Wet	WH	WH91	194	NA	NA	NA	NA	NA	NA	NA	NA	NA	NA	NA	NA	NA	NA	NA	NA	NA	NA	NA	NA	NA	NA	NA	1	0.75	0.0234375	38	4	9.5	NA
5	Open	Wet	WO	WO100	194	2/8/2021	215	21	21.2	31	34.2	3.27	3.77	3.35	8.41	8.91	10.37	5.68	5.3	5.47	7.25	8.26	5.79	3.463333333	9.23	5.483333333	7.1	1.616666667	2	0.31	0.00484375	51	6	8.5	7.581
5	Open	Wet	WO	WO81	194	28/7/2021	210	16	15	19	33	2.96	3.6	4.03	10.26	11.52	11.71	6.28	6.95	7.35	5.8	6.06	7.68	3.53	11.16333333	6.86	6.513333333	-0.346666667	1	0.86	0.026875	118	16	7.375	7.667
5	Open	Wet	WO	WO83	194	28/7/2021	210	16	19.2	18	31.1	4	4	3.36	11.61	10.3	9.23	6.66	6.09	6.4	6.66	6.2	6.42	3.786666667	10.38	6.383333333	6.426666667	0.043333333	2	2.02	0.0315625	121	11	11	7.454
5	Open	Wet	WO	WO94	194	30/7/2021	212	18	19.7	18	37.2	3.49	3.45	2.24	10.49	8.72	9	4.58	4.99	5.28	6.71	6.61	7.09	3.06	9.403333333	4.95	6.803333333	1.853333333	1	0.81	0.0253125	0	0	NA	7.436
5	Open	Wet	WO	WO89	194	28/7/2021	210	16	22.3	17	32.4	3.17	3.82	3.62	12.32	11.27	8.42	6.67	7.83	4.3	7.45	8.97	5.67	3.536666667	10.67	6.266666667	7.363333333	1.096666667	2	3.16	0.049375	104	13	8	7.519
5	Open	Wet	WO	WO90	194	30/7/2021	212	18	25.5	15	40.9	3.71	4.24	4.74	11.11	10.95	9.23	6.02	6.12	6.22	6.37	6.93	6.09	4.23	10.43	6.12	6.463333333	0.343333333	1	1.03	0.0321875	59	9	6.555555556	7.4
5	Open	Wet	WO	WO99	194	28/7/2021	210	16	18	14	27.6	3.49	3.45	2.24	10.53	12.14	10.08	5.29	6.62	6.8	6.33	6.57	6.99	3.06	10.91666667	6.236666667	6.63	0.393333333	2	2.03	0.03171875	11	1	11	7.456
5	Open	Wet	WO	WO84	194	28/7/2021	210	16	23.4	14	33.7	3.93	4.36	3.66	12.22	11.32	11.44	6.7	7.7	6.28	6.75	7.27	7.77	3.983333333	11.66	6.893333333	7.263333333	0.37	3	0.8	0.008333333	143	13	11	7.501
5	Open	Wet	WO	WO82	194	29/7/2021	211	17	16.9	13	34.2	3.64	4.64	3.38	8.53	11.31	8.25	5.01	5.43	5.06	7.09	6.25	7.44	3.886666667	9.363333333	5.166666667	6.926666667	1.76	2	1.9	0.0296875	10	9	1.111111111	7.385
5	Open	Wet	WO	WO96	194	28/7/2021	210	16	16.8	13	31	3.2	2.65	2.7	10.23	8.46	8.9	8.51	5.06	5.51	7.02	6.75	6.45	2.85	9.196666667	6.36	6.74	0.38	2	1.92	0.03	12	4	3	7.498
5	Open	Wet	WO	WO88	194	28/7/2021	210	16	17.8	13	33.6	3.79	2.99	3.18	11.19	9.91	11.11	6.03	5.23	6.86	6.09	7.51	8.43	3.32	10.73666667	6.04	7.343333333	1.303333333	1	1.01	0.0315625	119	9	13.22222222	7.495
5	Open	Wet	WO	WO95	194	30/7/2021	212	18	21	12	34.7	2.65	2.68	3.07	9.61	10.5	8.07	5.42	5.96	5.57	6.45	6.67	7.15	2.8	9.393333333	5.65	6.756666667	1.106666667	2	3.18	0.0496875	41	5	8.2	7.531
5	Open	Wet	WO	WO97	194	1/8/2021	214	20	16.9	12	34.8	NA	NA	NA	NA	NA	NA	NA	NA	NA	NA	NA	NA	NA	NA	NA	NA	NA	3	4.9	0.051041667	0	0	NA	7.395
5	Open	Wet	WO	WO93	194	28/7/2021	210	16	17.5	12	23.6	4.9	3.82	4.74	11.53	11.2	11.67	5.03	5.36	5.75	6.27	7.54	7.26	4.486666667	11.46666667	5.38	7.023333333	1.643333333	2	1.79	0.02796875	31	3	10.33333333	7.454
5	Open	Wet	WO	WO86	194	28/7/2021	210	16	20	12	34.7	2.96	3.6	4.02	10.28	11.55	11.71	6.27	6.95	7.38	5.89	6.06	7.68	3.526666667	11.18	6.866666667	6.543333333	-0.323333333	1	0.61	0.0190625	67	10	6.7	7.456
5	Open	Wet	WO	WO87	194	29/7/2021	211	17	11.01	7	31.8	3.4	4.3	3.72	11.09	12.8	10.2	7.05	6.58	5.12	7.55	7.82	5.99	3.806666667	11.36333333	6.25	7.12	0.87	2	1.47	0.02296875	30	3	10	7.345
5	Open	Wet	WO	WO98	194	30/7/2021	212	18	20.5	7	34	2.41	3.02	NA	9.22	6.48	NA	5.78	5.19	NA	6.93	5.69	NA	2.715	7.85	5.485	6.31	0.825	2	1.28	0.02	0	0	NA	7.544
5	Open	Wet	WO	WO85	194	2/8/2021	215	21	22.8	4	34.9	NA	NA	NA	NA	NA	NA	NA	NA	NA	NA	NA	NA	NA	NA	NA	NA	NA	1	0.89	0.0278125	13	3	4.333333333	7.178
5	Open	Wet	WO	WO92	194	1/8/2021	214	20	10.1	4	28.2	NA	NA	NA	NA	NA	NA	NA	NA	NA	NA	NA	NA	NA	NA	NA	NA	NA	3	5.49	0.0571875	0	0	NA	NA
5	Open	Wet	WO	WO91	194	NA	NA	NA	NA	NA	NA	NA	NA	NA	NA	NA	NA	NA	NA	NA	NA	NA	NA	NA	NA	NA	NA	NA	5	3.56	0.02225	0	0	NA	NA
